# Supplementary material for: Functional 5′ UTR motif discovery with LESMoN: Local Enrichment of Sequence Motifs in biological Networks
Source: Nucleic Acids Res. 2017 Aug 31;45(18):10415–27. doi: 10.1093/nar/gkx751 (PMC5737372; doi:10.1093/nar/gkx751)
Supplement: Supplementary Data [file gkx751_supp.zip]

Archive with 2 entries (2 files):
- nar-01137-n-2016-File006.pdf
- nar-01137-n-2016-File007.xlsx
