# Supplementary material for: Functional 5′ UTR motif discovery with LESMoN: Local Enrichment of Sequence Motifs in biological Networks
Source: Nucleic Acids Res. 2017 Aug 31;45(18):10415–27. doi: 10.1093/nar/gkx751 (PMC5737372; doi:10.1093/nar/gkx751)
Supplement: Supplementary Data [file gkx751_supp.zip › nar-01137-n-2016-File007.xlsx]

## Sheet: SupplementaryTableS1
Supplementary Table S1. All significantly clustered 5'UTR sequence motifs and their associated results.
Motif	Clustering p-value	Number of proteins	TTPD	Average pairwise distance for top-10% proteins	Normal approximation p-value	Monte-Carlo approximation p-value	Conservation fold-enrichment of the core	Number of motif occurences	Number of motif reverse complement occurences	Strand specificity	Strand specificity p-value	Strand specificity q-value
ANCGGAAG	7.30695e-11	323	1779	1.7373	7.30695e-11	N/A	3.38008	333	288	1.15625	0.0354757	0.0950588
NCCGYCAU	1.69214e-11	338	2015	1.74308	1.69214e-11	N/A	3.29527	348	308	1.12987	0.0591749	0.144316
CCRUUUYG	1.15469e-12	172	468	1.61938	1.15469e-12	0	3.27104	174	76	2.28947	2.85809e-10	6.95221e-09
CGAGAUCY	8.39636e-17	73	58	1.18367	8.39636e-17	0	3.24378	69	67	1.02985	0.431916	0.690036
RYCGNCAU	3.50521e-07	367	2454	1.79255	3.50521e-07	N/A	3.2319	368	346	1.06358	0.20516	0.392561
NCGCYAUU	7.30688e-17	227	870	1.64461	7.30688e-17	0	3.22364	228	136	1.67647	7.10237e-07	6.96478e-06
CGYCAUNU	3.86046e-07	302	1593	1.77	3.86046e-07	N/A	3.21289	305	268	1.13806	0.0610889	0.147935
CCGYCAUN	3.72904e-11	341	2015	1.74308	3.72904e-11	N/A	3.19229	352	307	1.14658	0.0398052	0.104962
NCCGCYAU	2.66253e-08	342	2046	1.7699	2.66253e-08	N/A	3.19229	355	316	1.12342	0.0660877	0.156885
YCGCYAUU	1.45704e-14	138	304	1.55102	1.45704e-14	0	3.17758	140	85	1.64706	0.000122866	0.000650081
UUCCUUUC	2.08594e-25	132	234	1.38462	2.08594e-25	0	3.13685	134	168	0.797619	0.974796	1
UCRCGNGA	4.94507e-08	304	1582	1.75778	4.94507e-08	N/A	3.12793	316	308	1.02597	0.374387	0.624191
NCCGYYAU	6.9024e-13	413	2943	1.75074	6.9024e-13	N/A	3.1174	427	382	1.1178	0.0568116	0.139827
YCGCCAUY	1.36995e-16	294	1409	1.67539	1.36995e-16	0	3.10925	302	223	1.35426	0.000282542	0.00136392
CRCCRUUY	3.28158e-07	309	1706	1.77523	3.28158e-07	N/A	3.10925	309	228	1.35526	0.000236669	0.0011727
CCGYYAUN	8.89022e-13	416	3102	1.7585	8.89022e-13	N/A	3.04813	431	379	1.1372	0.0338428	0.0912052
ANCGRAAG	9.57102e-08	422	3166	1.79478	9.57102e-08	N/A	3.04813	438	399	1.09774	0.0888232	0.201168
NCGCNAUU	3.41665e-10	329	1907	1.75115	3.41665e-10	N/A	3.03315	328	225	1.45778	5.93381e-06	4.49961e-05
CGYCAUNN	4.83222e-07	790	11494	1.84169	4.83222e-07	N/A	3.01747	840	659	1.27466	1.47007e-06	1.35637e-05
CCRUUYYG	1.2273e-09	320	1794	1.75195	1.2273e-09	N/A	3.01208	328	199	1.64824	9.58507e-09	1.49607e-07
YCGYCAUY	6.27695e-19	352	2070	1.6898	6.27695e-19	N/A	3.00582	361	259	1.39382	2.09795e-05	0.00013644
CCGCYAUN	3.74829e-08	345	2179	1.77878	3.74829e-08	N/A	3.00582	358	314	1.14013	0.0448165	0.115146
NCCGNCAU	2.06417e-08	493	4323	1.8005	2.06417e-08	N/A	2.99426	506	426	1.18779	0.00439021	0.0154565
NCGYYAUU	3.21299e-11	309	1667	1.73465	3.21299e-11	N/A	2.98966	314	199	1.57789	1.91344e-07	2.17204e-06
CGYYAUNU	8.06605e-09	362	2294	1.77006	8.06605e-09	N/A	2.98634	366	333	1.0991	0.105984	0.232717
UYNCGYGA	4.32832e-07	402	2875	1.79688	4.32832e-07	N/A	2.98186	428	422	1.01422	0.418474	0.678617
NYCGYCAU	1.18993e-20	480	3980	1.72743	1.18993e-20	N/A	2.98028	499	405	1.2321	0.000884823	0.00377511
RYCGYYAU	2.29676e-12	330	1886	1.73186	2.29676e-12	N/A	2.96574	338	343	0.985423	0.575972	0.857706
YCGNCAUN	2.64753e-12	710	9101	1.8054	2.64753e-12	N/A	2.96574	738	574	1.28571	2.98156e-06	2.43863e-05
NYCGNCAU	1.69459e-12	704	8832	1.80245	1.69459e-12	N/A	2.95573	730	579	1.26079	1.49935e-05	0.00010212
NCGYCAUN	1.51806e-12	804	11596	1.81187	1.51806e-12	N/A	2.94889	856	663	1.2911	3.67321e-07	3.84353e-06
CGCCRUUN	9.92926e-12	335	2016	1.74394	9.92926e-12	N/A	2.94394	336	241	1.39419	3.82831e-05	0.000235096
CCGNCAUN	2.57452e-08	497	4515	1.806	2.57452e-08	N/A	2.93777	512	424	1.20755	0.00201139	0.00778374
CCGNCAUY	2.83336e-10	362	2277	1.75694	2.83336e-10	N/A	2.92672	365	278	1.31295	0.000300741	0.00144804
CRCYAUUN	7.24057e-08	363	2305	1.77855	7.24057e-08	N/A	2.92672	374	270	1.38519	2.08211e-05	0.000135881
NCRCYAUU	1.00976e-07	364	2307	1.78009	1.00976e-07	N/A	2.92672	375	272	1.37868	2.56803e-05	0.00016195
YCGYCAUN	1.88352e-20	485	4162	1.73344	1.88352e-20	N/A	2.92297	505	401	1.25935	0.000274974	0.00133427
CCGYYAUY	4.31487e-16	306	1632	1.69823	4.31487e-16	N/A	2.92081	313	255	1.22745	0.00747422	0.0248654
NCGCCRUU	1.20075e-11	332	1889	1.73462	1.20075e-11	N/A	2.92081	333	242	1.37603	7.38329e-05	0.000420332
CGCNAUUN	4.10986e-10	331	1905	1.74931	4.10986e-10	N/A	2.92081	330	222	1.48649	2.1453e-06	1.86025e-05
NYCGCCAU	8.2953e-13	402	2799	1.74937	8.2953e-13	N/A	2.91279	418	338	1.23669	0.00180962	0.00705585
CGCYAUNN	3.5458e-09	735	10002	1.82652	3.5458e-09	N/A	2.90943	772	635	1.21575	0.000129921	0.00068163
NYCGCYAU	5.5865e-19	480	3999	1.73568	5.5865e-19	N/A	2.90759	502	410	1.22439	0.0011579	0.00476649
YCGCYAUN	1.21976e-18	483	3999	1.73568	1.21976e-18	N/A	2.90759	505	407	1.24079	0.000587038	0.00261169
NNCGYCAU	5.74905e-13	795	11600	1.8125	5.74905e-13	N/A	2.90677	844	670	1.2597	3.87746e-06	3.06434e-05
YCGCYAUY	3.58372e-25	337	1912	1.65398	3.58372e-25	N/A	2.90563	350	276	1.26812	0.00155005	0.00616398
NCGCCAUY	1.75961e-14	430	3231	1.74743	1.75961e-14	N/A	2.90127	446	330	1.35152	1.56252e-05	0.000106036
RNCGYYAU	4.5309e-10	595	6506	1.80722	4.5309e-10	N/A	2.89624	619	545	1.13578	0.0150422	0.0452024
RNCGYCAU	4.67967e-13	477	4079	1.7704	4.67967e-13	N/A	2.8916	490	431	1.13689	0.0259407	0.0729534
RYCRYCAU	9.29895e-07	469	4007	1.81394	9.29895e-07	N/A	2.87496	493	466	1.05794	0.191638	0.373074
CGYYAUUN	3.16795e-11	311	1665	1.73257	3.16795e-11	N/A	2.87008	317	201	1.57711	1.72769e-07	1.99751e-06
CGCYAUNY	9.16395e-07	436	3505	1.81043	9.16395e-07	N/A	2.85762	450	400	1.125	0.0431739	0.111692
YCGNCAUY	2.18278e-12	514	4620	1.77624	2.18278e-12	N/A	2.85168	523	374	1.3984	3.26297e-07	3.44353e-06
NCGCCAUN	3.50957e-09	611	6743	1.81215	3.50957e-09	N/A	2.85168	639	505	1.26535	3.71945e-05	0.000229162
ANCGGAAR	1.58745e-12	438	3416	1.76446	1.58745e-12	N/A	2.83954	459	463	0.991361	0.552402	0.835068
CUCUUUCC	2.09367e-17	165	456	1.57785	2.09367e-17	0	2.8349	167	149	1.12081	0.155631	0.315814
NCGCYAUY	9.18316e-22	506	4503	1.73126	9.18316e-22	N/A	2.83094	528	415	1.27229	0.000116715	0.00062638
CGYCAUYN	2.78891e-09	556	5669	1.80772	2.78891e-09	N/A	2.82751	583	422	1.38152	1.90127e-07	2.17139e-06
CGYYAUYY	1.45389e-07	428	3329	1.80043	1.45389e-07	N/A	2.82068	444	377	1.17772	0.00968543	0.0312773
YCGCNAUY	8.39637e-17	465	3859	1.74694	8.39637e-17	N/A	2.81746	482	443	1.08804	0.0998666	0.221886
CGYCAUNY	2.47035e-07	461	3823	1.80671	2.47035e-07	N/A	2.81746	477	403	1.18362	0.00630603	0.0213199
RYCGNYAU	2.66764e-07	462	3821	1.80577	2.66764e-07	N/A	2.81746	461	439	1.05011	0.231678	0.430062
YCGYYAUN	9.88343e-21	605	6532	1.75544	9.88343e-21	N/A	2.80847	634	522	1.21456	0.000493656	0.00223878
YCGCNAUN	5.82122e-13	681	8316	1.79844	5.82122e-13	N/A	2.80543	716	703	1.01849	0.365007	0.613409
YCRCCAUY	9.4211e-09	433	3305	1.78745	9.4211e-09	N/A	2.80098	456	348	1.31034	6.98027e-05	0.000401044
NCGYCAUY	1.91527e-17	572	5719	1.76023	1.91527e-17	N/A	2.79558	599	425	1.40941	2.70167e-08	3.68419e-07
NYCGYYAU	3.47119e-21	600	6303	1.75083	3.47119e-21	N/A	2.79464	628	529	1.18715	0.00180422	0.00705491
NNCGCCAU	2.82279e-09	607	6744	1.81242	2.82279e-09	N/A	2.79464	634	509	1.24558	0.000108944	0.000593177
YCGCCAUC	7.42116e-29	178	482	1.48765	7.42116e-29	0	2.78039	185	157	1.17834	0.0650045	0.154854
YCGCCAUN	1.17474e-12	405	2956	1.75848	1.17474e-12	N/A	2.78039	421	336	1.25298	0.00100288	0.00420223
CGCYAUYY	1.646e-09	325	1917	1.76033	1.646e-09	N/A	2.78039	336	284	1.1831	0.0183822	0.0536291
NCCGNYAU	2.92276e-09	617	6973	1.814	2.92276e-09	N/A	2.78039	634	541	1.1719	0.00333296	0.0120981
YCUCGCNA	7.81557e-09	328	1921	1.764	7.81557e-09	N/A	2.78039	344	348	0.988506	0.560429	0.844476
UCCGCCNU	9.58375e-09	307	1691	1.75963	9.58375e-09	N/A	2.78039	316	293	1.0785	0.175666	0.349653
CGCCAUYN	1.99069e-08	418	3159	1.79082	1.99069e-08	N/A	2.78039	432	330	1.30909	0.000109913	0.000596716
RNCGNCAU	1.13219e-07	693	8710	1.82945	1.13219e-07	N/A	2.78039	715	592	1.20777	0.000334157	0.00157255
YGCCRUUY	1.92663e-07	356	2317	1.78781	1.92663e-07	N/A	2.78039	358	224	1.59821	1.39221e-08	2.00585e-07
CGYCAUYY	6.34052e-07	342	2063	1.7846	6.34052e-07	N/A	2.78039	353	283	1.24735	0.00275432	0.0102358
NCGCYAUN	1.07513e-12	744	9886	1.80533	1.07513e-12	N/A	2.76865	783	635	1.23307	4.24233e-05	0.000254676
NYCRYCAU	6.20952e-07	831	12707	1.84453	6.20952e-07	N/A	2.75979	908	782	1.16113	0.00108843	0.00452026
YCRYCAUN	7.7717e-07	836	13031	1.8468	7.7717e-07	N/A	2.75979	911	777	1.17246	0.000554105	0.00247694
CUYUUUCC	8.14817e-16	267	1224	1.67901	8.14817e-16	0	2.74606	275	253	1.08696	0.169176	0.340351
NCGYYAUY	1.34473e-21	688	8397	1.76371	1.34473e-21	N/A	2.74428	732	577	1.26863	9.17309e-06	6.58284e-05
YCGYCAUC	2.09254e-28	214	672	1.52381	2.09254e-28	0	2.74009	222	175	1.26857	0.00916553	0.0297522
YCRCYAUY	5.62265e-12	518	4822	1.78328	5.62265e-12	N/A	2.73161	551	459	1.20044	0.00189666	0.0073702
CCGNYAUN	3.9992e-09	621	6969	1.81296	3.9992e-09	N/A	2.72587	640	537	1.19181	0.00133989	0.0054557
CGYYAUNY	1.20476e-07	576	6127	1.82134	1.20476e-07	N/A	2.72246	599	528	1.13447	0.0172179	0.0511079
NNCGCYAU	5.97895e-13	739	9887	1.80551	5.97895e-13	N/A	2.72173	776	639	1.2144	0.000135253	0.000703694
YCGYYAUY	1.34626e-30	424	2929	1.66043	1.34626e-30	N/A	2.7186	439	351	1.25071	0.000871359	0.00372615
NCGYCRUU	2.81858e-13	451	3564	1.76	2.81858e-13	N/A	2.7186	459	315	1.45714	1.13363e-07	1.36986e-06
CCRUUNYG	1.06271e-07	437	3488	1.80165	1.06271e-07	N/A	2.7186	455	282	1.61348	9.29633e-11	2.52348e-09
CCRYCAUY	6.05885e-08	390	2719	1.78764	6.05885e-08	N/A	2.71257	403	321	1.25545	0.00115374	0.00475983
CGCYAUYN	2.1661e-14	494	4225	1.75968	2.1661e-14	N/A	2.70909	514	417	1.23261	0.000738802	0.00321808
NYCGCNAU	3.82895e-13	678	8316	1.79844	3.82895e-13	N/A	2.70524	712	708	1.00565	0.457732	0.715039
YCGCYAUC	3.01032e-22	203	624	1.56	3.01032e-22	0	2.69613	211	192	1.09896	0.171958	0.344467
YYCGCYAU	2.23114e-16	220	792	1.63636	2.23114e-16	0	2.69613	224	127	1.76378	1.12453e-07	1.3677e-06
UUCCUUUY	3.42071e-35	270	1131	1.55144	3.42071e-35	0	2.68451	288	307	0.938111	0.781988	1
NYCRCYAU	1.16227e-07	775	11186	1.83859	1.16227e-07	N/A	2.67989	842	742	1.13477	0.00599235	0.0203327
YCRCYAUN	1.64709e-07	778	11186	1.83859	1.64709e-07	N/A	2.67989	846	739	1.14479	0.00359808	0.01296
CUUCCUUU	5.31018e-25	139	280	1.42857	5.31018e-25	0	2.67741	147	174	0.844828	0.934094	1
CGYYAUYN	4.20629e-14	673	8039	1.79082	4.20629e-14	N/A	2.67741	717	576	1.24479	4.40531e-05	0.000262776
CCGCNAUY	1.23537e-07	342	2054	1.77682	1.23537e-07	N/A	2.67741	350	324	1.08025	0.158297	0.32053
GCCAUYUY	1.69413e-07	364	2310	1.78241	1.69413e-07	N/A	2.67741	375	286	1.31119	0.000268389	0.00130909
YCRYCAUY	1.14576e-07	583	6118	1.81867	1.14576e-07	N/A	2.67403	619	477	1.29769	8.96319e-06	6.45695e-05
ARYGGAAG	7.56908e-08	328	1932	1.7741	7.56908e-08	N/A	2.66454	330	248	1.33065	0.000323922	0.00153986
RNCGGAAR	2.36764e-10	1052	20276	1.83909	2.36764e-10	N/A	2.66157	1160	1168	0.993151	0.565845	0.849221
CGYCRUUN	2.95288e-13	455	3736	1.7656	2.95288e-13	N/A	2.6595	463	315	1.46984	5.60109e-08	7.33626e-07
RRURGCGG	1.47295e-07	879	14282	1.84427	1.47295e-07	N/A	2.65318	990	870	1.13793	0.00269765	0.0100651
YCGNYAUY	1.55409e-18	648	7478	1.76994	1.55409e-18	N/A	2.64799	663	509	1.30255	3.42353e-06	2.76391e-05
YCGCCAYY	2.3346e-07	874	13955	1.8437	2.3346e-07	N/A	2.64235	956	981	0.974516	0.714994	0.977568
NCCGCNAU	2.56916e-07	486	4353	1.81299	2.56916e-07	N/A	2.6378	501	519	0.965318	0.713487	0.977568
CCGCNAUN	3.64283e-07	489	4353	1.81299	3.64283e-07	N/A	2.6378	504	515	0.978641	0.6348	0.906234
GRUGRCGG	3.01184e-07	643	7487	1.82788	3.01184e-07	N/A	2.63405	705	646	1.09133	0.0542269	0.134526
ANCGRAAR	5.87199e-09	579	6090	1.81034	5.87199e-09	N/A	2.6309	613	665	0.921805	0.927107	1
CCRUUYYR	6.17892e-10	514	4662	1.79239	6.17892e-10	N/A	2.61683	534	372	1.43548	3.68131e-08	4.89013e-07
CCAUUYYR	1.19774e-07	343	2053	1.77595	1.19774e-07	N/A	2.61683	352	198	1.77778	2.57416e-11	7.77646e-10
RGCGGAAR	2.12583e-07	444	3486	1.80062	2.12583e-07	N/A	2.61188	464	411	1.12895	0.0365884	0.0977603
YNCGYYAU	7.13918e-07	436	3503	1.8094	7.13918e-07	N/A	2.61188	452	347	1.30259	0.000101749	0.000558876
CUCUUUYC	2.01027e-17	269	1213	1.66392	2.01027e-17	0	2.60876	277	260	1.06538	0.231595	0.430062
ARCGGRAG	4.23798e-07	478	4176	1.8125	4.23798e-07	N/A	2.60876	488	407	1.19902	0.00338928	0.0122551
NCGNCAUY	4.26295e-09	870	13892	1.83538	4.26295e-09	N/A	2.60725	920	653	1.40888	8.36486e-12	3.26404e-10
NCRCYAUY	3.40369e-08	810	12047	1.83615	3.40369e-08	N/A	2.60725	875	735	1.19048	0.000242313	0.00118809
UNGCGRRA	6.80688e-07	588	6360	1.82706	6.80688e-07	N/A	2.60661	605	521	1.16123	0.00615234	0.0208379
UYYUUYCG	8.52776e-11	342	2019	1.74654	8.52776e-11	N/A	2.60505	358	334	1.07186	0.180794	0.35645
CCRUUNYR	9.81123e-09	734	9729	1.82567	9.81123e-09	N/A	2.60505	776	560	1.38571	1.71577e-09	3.38277e-08
NRUGGCGG	1.84901e-10	1018	19117	1.83747	1.84901e-10	N/A	2.60422	1156	989	1.16886	0.00015559	0.000794062
NGCCAUYU	5.34402e-07	481	4175	1.81207	5.34402e-07	N/A	2.60291	495	374	1.32353	2.02469e-05	0.000133061
NCCGYNAU	5.10117e-11	633	7153	1.80222	5.10117e-11	N/A	2.60056	658	655	1.00458	0.467008	0.727105
CCGNYAUY	1.96404e-13	448	3565	1.76049	1.96404e-13	N/A	2.59503	454	359	1.26462	0.000431438	0.00199035
RGYGGAAG	9.06419e-07	522	4920	1.81953	9.06419e-07	N/A	2.58803	544	452	1.20354	0.00177769	0.00698033
YUCRCRAR	1.47326e-07	386	2728	1.79356	1.47326e-07	N/A	2.58641	389	511	0.761252	0.999976	1
YCGCYAYU	1.77024e-07	321	1816	1.77344	1.77024e-07	N/A	2.58379	331	362	0.914365	0.88052	1
ANCGNAAG	6.10924e-08	526	5094	1.81346	6.10924e-08	N/A	2.58179	545	523	1.04207	0.250414	0.454922
YCUCGYNA	1.27093e-07	422	3168	1.79592	1.27093e-07	N/A	2.57891	449	468	0.959402	0.734813	0.992289
UGGYGGCG	5.09192e-07	642	7496	1.83008	5.09192e-07	N/A	2.57891	688	529	1.30057	2.58505e-06	2.16152e-05
CGCNAUNY	7.86454e-08	649	7714	1.8258	7.86454e-08	N/A	2.57443	675	698	0.967049	0.732607	0.992171
ARCGRAAR	1.63422e-07	355	2317	1.78781	1.63422e-07	N/A	2.57443	363	372	0.975806	0.630044	0.90396
RRUGRCGG	4.63618e-09	857	13574	1.83532	4.63618e-09	N/A	2.57233	956	883	1.08267	0.0443511	0.114107
NANCGGAA	1.58311e-07	576	6130	1.82224	1.58311e-07	N/A	2.57111	605	615	0.98374	0.612676	0.889567
ANCGGAAN	1.88771e-07	578	6129	1.82194	1.88771e-07	N/A	2.57111	608	611	0.99509	0.534237	0.81088
RCCGCCAY	3.54454e-07	577	6137	1.82432	3.54454e-07	N/A	2.57111	620	789	0.785805	0.999997	1
RYCGYNAU	2.67555e-09	487	4315	1.79717	2.67555e-09	N/A	2.56651	504	522	0.965517	0.712925	0.977568
YYCGYYAU	2.13995e-13	285	1439	1.71106	2.13995e-13	0	2.55668	291	187	1.55615	9.83189e-07	9.30057e-06
YYUUCCGR	5.42276e-09	443	3461	1.78771	5.42276e-09	N/A	2.55384	462	475	0.972632	0.664469	0.937868
GCYAUYUY	5.4904e-08	450	3644	1.79951	5.4904e-08	N/A	2.55384	464	382	1.21466	0.00240704	0.00905298
RUGGCGGN	2.11421e-10	1021	19114	1.83718	2.11421e-10	N/A	2.55249	1160	985	1.17766	7.88742e-05	0.000443638
YUCNCGAG	2.7919e-07	461	3824	1.80718	2.7919e-07	N/A	2.54869	474	456	1.03947	0.277514	0.495001
RRUGGCGG	6.32225e-10	734	9692	1.81873	6.32225e-10	N/A	2.5459	819	753	1.08765	0.0479933	0.120985
CGCNAUYY	2.54824e-09	472	3957	1.79131	2.54824e-09	N/A	2.54414	488	471	1.03609	0.291517	0.51375
CUCGCNAR	1.97194e-08	334	1921	1.764	1.97194e-08	N/A	2.54207	341	356	0.957865	0.715039	0.977568
NCGCYRUU	5.77869e-12	521	4818	1.7818	5.77869e-12	N/A	2.54011	531	389	1.36504	1.42321e-06	1.31964e-05
UYCGNCAY	2.71162e-07	381	2586	1.79086	2.71162e-07	N/A	2.53649	383	378	1.01323	0.428086	0.689428
RRURRCGG	8.29857e-07	1060	20865	1.85698	8.29857e-07	N/A	2.53173	1196	1051	1.13796	0.00111073	0.00460263
GCCAUUNY	8.92423e-07	413	3028	1.80131	8.92423e-07	N/A	2.53173	423	212	1.99528	0	0
NRUGRCGG	1.69885e-08	1201	26695	1.85382	1.69885e-08	N/A	2.53111	1373	1174	1.16951	4.02163e-05	0.000243771
AGCGRRAG	6.63588e-09	573	5875	1.80825	6.63588e-09	N/A	2.5303	600	467	1.2848	2.33416e-05	0.000149211
NCCGYCRU	3.38994e-10	821	12273	1.82525	3.38994e-10	N/A	2.52762	865	831	1.04091	0.204518	0.392287
AGCGGRAG	1.79933e-07	388	2728	1.79356	1.79933e-07	N/A	2.52762	394	304	1.29605	0.000328947	0.00155979
CCGYNAUN	5.99029e-11	636	7400	1.80664	5.99029e-11	N/A	2.52518	662	651	1.0169	0.380727	0.630506
CCGYNAUY	1.28085e-14	445	3554	1.75506	1.28085e-14	N/A	2.52404	454	414	1.09662	0.0872813	0.198155
GRUGGCGR	3.9758e-07	654	7729	1.82935	3.9758e-07	N/A	2.52088	716	691	1.03618	0.252549	0.457471
RRUGGCGR	4.05096e-08	882	14250	1.84013	4.05096e-08	N/A	2.51944	981	956	1.02615	0.285006	0.505507
YCGYCAYY	6.72252e-08	1041	20011	1.85013	6.72252e-08	N/A	2.51559	1141	1174	0.971891	0.753601	1
YCGCYRUU	3.70122e-13	311	1649	1.71592	3.70122e-13	N/A	2.51132	319	236	1.35169	0.000213222	0.00107646
YNCGCYAU	1.16462e-08	306	1693	1.76171	1.16462e-08	N/A	2.51132	315	218	1.44495	1.32555e-05	9.13525e-05
YCGNCAUC	1.26673e-16	329	1852	1.70064	1.26673e-16	N/A	2.5078	335	260	1.28846	0.00105357	0.0043852
ARCGGAAN	1.48862e-07	342	2055	1.77768	1.48862e-07	N/A	2.5078	351	320	1.09688	0.115704	0.250246
NARCGGAA	1.56363e-07	341	2055	1.77768	1.56363e-07	N/A	2.5078	349	321	1.08723	0.139685	0.292325
NRURGCGG	1.10457e-11	1229	27871	1.84222	1.10457e-11	N/A	2.50554	1414	1158	1.22107	2.23431e-07	2.47626e-06
NCGYCAUC	4.46595e-22	338	1931	1.67042	4.46595e-22	N/A	2.50485	352	285	1.23509	0.00396969	0.0141624
CGCNAUYN	1.41346e-10	730	9680	1.81648	1.41346e-10	N/A	2.50355	759	701	1.08274	0.0645161	0.154328
GCCAUYUN	4.48485e-07	486	4358	1.81508	4.48485e-07	N/A	2.49667	503	368	1.36685	2.38907e-06	2.03397e-05
CCRYYAUY	9.57245e-09	487	4325	1.80133	9.57245e-09	N/A	2.49522	509	429	1.18648	0.00449949	0.0157819
GRUGGCGG	2.332e-08	557	5686	1.81314	2.332e-08	N/A	2.49076	611	554	1.10289	0.0474614	0.119805
RURGCGGN	1.08104e-11	1233	27866	1.84189	1.08104e-11	N/A	2.48838	1420	1153	1.23157	7.05913e-08	8.99438e-07
NRUGGCGR	2.72425e-08	1231	28075	1.85571	2.72425e-08	N/A	2.48804	1406	1289	1.09077	0.0121058	0.0376228
NCGCNAUY	1.17744e-15	744	9812	1.79182	1.17744e-15	N/A	2.4871	774	701	1.10414	0.0286669	0.0795452
CCGYCRUN	4.11118e-10	824	12273	1.82525	4.11118e-10	N/A	2.4855	869	831	1.04573	0.178359	0.352846
RRUGRCGR	2.37884e-07	1041	20042	1.853	2.37884e-07	N/A	2.48142	1174	1141	1.02892	0.246399	0.452013
NCGCCAUC	2.18118e-25	243	909	1.57812	2.18118e-25	0	2.47145	253	225	1.12444	0.100151	0.222255
YYUUUCCG	3.71182e-19	252	1021	1.6336	3.71182e-19	0	2.47145	259	198	1.30808	0.0021623	0.00826529
CCGYCAUC	1.36285e-15	159	403	1.57422	1.36285e-15	0	2.47145	163	140	1.16429	0.0931981	0.209305
CGCYRUUN	3.63377e-12	522	4815	1.7807	3.63377e-12	N/A	2.47145	533	388	1.37371	8.85622e-07	8.50652e-06
YYYUUCCG	3.95612e-12	568	5814	1.78947	3.95612e-12	N/A	2.47145	601	569	1.05624	0.174758	0.349329
NCUCGCNA	2.34779e-08	540	5276	1.80933	2.34779e-08	N/A	2.47145	568	612	0.928105	0.899884	1
NUYCGYCA	4.24393e-07	476	4178	1.81337	4.24393e-07	N/A	2.47145	494	523	0.944551	0.818421	1
NYUUYCGG	8.68806e-07	1104	22479	1.85777	8.68806e-07	N/A	2.47145	1197	1071	1.11765	0.00407549	0.0144572
YYYUUYCG	5.85007e-15	785	11247	1.80212	5.85007e-15	N/A	2.45709	850	781	1.08835	0.0437692	0.11292
RUGGCGRN	3.04947e-08	1235	28556	1.85718	3.04947e-08	N/A	2.45509	1411	1285	1.09805	0.00761907	0.0252005
CRGUGRCG	2.46476e-07	521	4907	1.81472	2.46476e-07	N/A	2.45051	558	430	1.29767	2.32833e-05	0.000149211
NCGCYAYU	2.32168e-07	512	4716	1.81315	2.32168e-07	N/A	2.44814	532	567	0.938272	0.854463	1
CGCYAYUN	2.64211e-07	511	4716	1.81315	2.64211e-07	N/A	2.44814	532	564	0.943262	0.833127	1
RUGRCGGN	2.63603e-08	1206	27165	1.85541	2.63603e-08	N/A	2.44624	1379	1169	1.17964	1.58949e-05	0.000107206
GCCRUUYY	1.16022e-10	468	3940	1.78361	1.16022e-10	N/A	2.44516	487	295	1.65085	3.30358e-12	1.5469e-10
UYCGCCNU	1.7576e-12	415	3106	1.76077	1.7576e-12	N/A	2.44337	432	397	1.08816	0.112069	0.243227
NUUUYCGG	3.98636e-07	445	3664	1.80938	3.98636e-07	N/A	2.44337	460	263	1.74905	1.18128e-13	8.85013e-12
RYCGYCAY	2.43372e-09	833	12609	1.83031	2.43372e-09	N/A	2.44238	896	1040	0.861538	0.999467	1
YRGUGRCG	9.95456e-07	730	9805	1.83993	9.95456e-07	N/A	2.44238	794	610	1.30164	4.53998e-07	4.57171e-06
GCYAUUYY	8.8852e-09	399	2852	1.7825	8.8852e-09	N/A	2.44131	410	222	1.84685	3.76366e-14	3.52466e-12
GYCRUUUY	7.61093e-07	397	2884	1.8025	7.61093e-07	N/A	2.44131	414	218	1.89908	3.10862e-15	4.1589e-13
YCRCNAUY	1.70258e-07	728	9781	1.83543	1.70258e-07	N/A	2.44017	775	783	0.989783	0.580307	0.860516
CCNCYAUY	6.17146e-07	670	8232	1.83382	6.17146e-07	N/A	2.43615	722	609	1.18555	0.000976316	0.00411856
UNCGYNAU	8.53117e-07	324	1822	1.7793	8.53117e-07	N/A	2.43284	334	297	1.12458	0.0703827	0.16562
RCCGNCAY	6.52941e-07	879	14312	1.84814	6.52941e-07	N/A	2.43159	953	1197	0.796157	1	1
AGCGRRAR	6.55042e-08	762	10592	1.8338	6.55042e-08	N/A	2.42732	807	713	1.13184	0.00795335	0.0261344
UCRCGNGR	5.56333e-07	735	10077	1.84021	5.56333e-07	N/A	2.42393	779	739	1.05413	0.152292	0.309709
UYCCUUUC	9.29668e-15	231	877	1.65784	9.29668e-15	0	2.41773	239	289	0.82699	0.985221	1
YCGCYAYY	4.16819e-10	1016	19139	1.83958	4.16819e-10	N/A	2.41629	1122	1215	0.923457	0.972808	1
YCGYCRUY	6.35019e-12	794	11317	1.81333	6.35019e-12	N/A	2.41398	837	743	1.12651	0.00901926	0.0293792
NCRYCAUC	2.56571e-07	583	6127	1.82134	2.56571e-07	N/A	2.41261	621	520	1.19423	0.00139466	0.00564188
YCRYYAUY	1.33843e-10	740	9954	1.81775	1.33843e-10	N/A	2.40967	798	682	1.17009	0.00128373	0.00525287
RCCRUUUY	1.99701e-08	399	2857	1.78563	1.99701e-08	N/A	2.40967	409	222	1.84234	4.86278e-14	4.33713e-12
UNRCGNGA	2.12739e-09	868	13883	1.83419	2.12739e-09	N/A	2.40776	915	807	1.13383	0.00462601	0.0161136
GCCRUNUY	2.26327e-07	756	10621	1.83882	2.26327e-07	N/A	2.40726	804	676	1.18935	0.000438614	0.00201592
CUCGCNAN	2.87962e-08	545	5485	1.81322	2.87962e-08	N/A	2.40642	571	620	0.920968	0.922173	1
UYYCGCNA	1.37563e-07	491	4343	1.80883	1.37563e-07	N/A	2.40642	521	605	0.861157	0.993848	1
RCYAUUUY	2.02551e-08	372	2432	1.77648	2.02551e-08	N/A	2.40466	383	229	1.67249	2.40653e-10	5.93084e-09
RCCGYCRU	4.08343e-07	493	4349	1.81133	4.08343e-07	N/A	2.4028	516	546	0.945055	0.821364	1
RGCGGRAR	4.86085e-07	1400	36590	1.86684	4.86085e-07	N/A	2.40151	1585	1357	1.16802	1.31396e-05	9.11497e-05
RCCGYCAY	3.35108e-09	663	7915	1.81703	3.35108e-09	N/A	2.39876	713	894	0.797539	0.999997	1
CGYCAUCN	4.19032e-08	321	1809	1.7666	4.19032e-08	N/A	2.39876	334	280	1.19286	0.0146561	0.0442043
CGRGAUCN	2.43314e-07	319	1819	1.77637	2.43314e-07	N/A	2.39173	317	309	1.02589	0.374581	0.624191
GGUGRCGG	7.28164e-07	520	4918	1.81879	7.28164e-07	N/A	2.38768	565	485	1.16495	0.00677733	0.0227083
CUUCCUYU	2.49749e-13	350	2121	1.73143	2.49749e-13	N/A	2.38319	377	449	0.839644	0.993881	1
NGUGRCGG	1.93713e-10	944	16187	1.83194	1.93713e-10	N/A	2.38076	1068	825	1.29455	1.16783e-08	1.73599e-07
YRGUGGCG	9.95868e-07	577	6149	1.82788	9.95868e-07	N/A	2.37924	621	489	1.26994	3.71652e-05	0.000229162
UYUYNCGA	2.67038e-08	361	2302	1.77623	2.67038e-08	N/A	2.3764	373	365	1.02192	0.384194	0.634564
GCCGCCRC	2.87073e-07	1417	37640	1.86669	2.87073e-07	N/A	2.3764	1979	2626	0.753618	1	1
UGRYGGCG	4.07088e-07	723	9517	1.83584	4.07088e-07	N/A	2.3764	779	607	1.28336	1.91822e-06	1.70276e-05
YRRUGGCG	1.16031e-07	663	7959	1.82713	1.16031e-07	N/A	2.3726	719	634	1.13407	0.0104208	0.0333075
CCGYCAYY	4.21075e-08	817	12358	1.83789	4.21075e-08	N/A	2.37087	883	956	0.92364	0.955649	1
GCNAUUUY	3.66032e-09	360	2292	1.76852	3.66032e-09	N/A	2.36848	373	226	1.65044	9.49275e-10	1.9326e-08
UUUCCGNN	2.13011e-12	787	11318	1.81349	2.13011e-12	N/A	2.36724	841	585	1.43761	6.04095e-12	2.40738e-10
YYCGYNAU	3.52802e-09	464	3786	1.78922	3.52802e-09	N/A	2.36629	474	422	1.12322	0.0411761	0.107864
UYNCGCNA	2.40893e-07	699	8985	1.83367	2.40893e-07	N/A	2.36333	752	844	0.890995	0.989357	1
NGURGCGG	3.30381e-13	978	17514	1.82362	3.30381e-13	N/A	2.3621	1102	803	1.37235	3.67906e-12	1.67257e-10
YCGYNAUY	2.55729e-22	627	6953	1.75183	2.55729e-22	N/A	2.35912	653	592	1.10304	0.0419223	0.108957
CGCYRUUY	9.25754e-09	321	1802	1.75977	9.25754e-09	N/A	2.35912	321	220	1.45909	7.04901e-06	5.2392e-05
CCGCCAYY	7.1322e-07	695	9006	1.83796	7.1322e-07	N/A	2.35456	753	819	0.919414	0.952007	1
CCGYCRUY	4.52549e-11	576	6050	1.79845	4.52549e-11	N/A	2.35377	602	573	1.05061	0.198772	0.384607
YYUCGCNA	1.27269e-10	476	4115	1.78602	1.27269e-10	N/A	2.35263	506	506	1	0.5	0.768883
YYUCGYNA	3.19405e-10	660	7892	1.81175	3.19405e-10	N/A	2.34962	712	716	0.994413	0.54215	0.821559
RYCGYCRU	1.46069e-08	646	7697	1.82178	1.46069e-08	N/A	2.34962	682	664	1.02711	0.311846	0.541323
GCGRRAGY	1.22958e-07	1071	21210	1.85256	1.22958e-07	N/A	2.34788	1180	881	1.33939	2.25675e-11	7.04482e-10
NCGNCRUU	1.16491e-07	749	10324	1.83538	1.16491e-07	N/A	2.34632	783	560	1.39821	5.82137e-10	1.29803e-08
GRYGYCRU	1.62561e-10	497	4475	1.79	1.62561e-10	N/A	2.34536	509	410	1.24146	0.000545953	0.0024522
NGURRCGG	6.47662e-11	1189	26110	1.8438	6.47662e-11	N/A	2.34273	1359	992	1.36996	1.88738e-14	1.96392e-12
GCYAUUNY	7.40213e-11	560	5630	1.79528	7.40213e-11	N/A	2.34138	577	337	1.71217	9.99201e-16	1.43962e-13
ANCGNAAR	6.49305e-07	755	10638	1.84176	6.49305e-07	N/A	2.33905	808	912	0.885965	0.993923	1
CCGYCANY	9.07297e-09	1324	32348	1.85652	9.07297e-09	N/A	2.33876	1487	1632	0.911152	0.995289	1
YCGYYAUC	1.12707e-26	252	988	1.5808	1.12707e-26	0	2.33415	261	237	1.10127	0.141083	0.294325
UNYUUYCG	1.08407e-08	583	6093	1.81124	1.08407e-08	N/A	2.33194	615	554	1.11011	0.0372026	0.0988375
YUUCCUUU	5.77489e-27	301	1455	1.61667	5.77489e-27	N/A	2.33023	320	331	0.966767	0.666811	0.939757
CUCUUUNC	1.7612e-08	353	2168	1.7698	1.7612e-08	N/A	2.33023	366	351	1.04274	0.287677	0.508409
NRCCAUUU	2.81652e-07	364	2313	1.78472	2.81652e-07	N/A	2.33023	374	210	1.78095	5.74962e-12	2.3411e-10
GURGCGGN	3.08687e-13	980	17512	1.82341	3.08687e-13	N/A	2.32929	1106	801	1.38077	1.43108e-12	7.05371e-11
CCGCYAYY	1.74304e-07	800	11774	1.83969	1.74304e-07	N/A	2.32776	870	990	0.878788	0.997302	1
CYAUUYYR	7.34359e-09	471	3966	1.79538	7.34359e-09	N/A	2.32607	487	315	1.54603	6.25639e-10	1.33901e-08
UYCGYCAN	4.4928e-07	475	4180	1.81424	4.4928e-07	N/A	2.32607	493	524	0.94084	0.834494	1
UUUYCGRN	4.41445e-09	573	5871	1.80702	4.41445e-09	N/A	2.32484	606	409	1.48166	3.13511e-10	7.34009e-09
ANCGGNAG	7.1427e-09	1130	23616	1.84948	7.1427e-09	N/A	2.32434	1233	1075	1.14698	0.000503054	0.0022759
NCGYYRUU	6.38899e-14	711	9059	1.79706	6.38899e-14	N/A	2.32317	744	540	1.37778	6.23822e-09	1.02493e-07
RGUGRCGG	2.40975e-08	681	8437	1.82461	2.40975e-08	N/A	2.32317	753	626	1.20288	0.000313147	0.00149623
YCGYCAYC	3.96032e-07	746	10345	1.83911	3.96032e-07	N/A	2.32257	808	839	0.963051	0.777525	1
NYGYCRUU	8.24337e-07	824	12401	1.84429	8.24337e-07	N/A	2.32257	858	585	1.46667	3.31957e-13	1.88411e-11
ARCGRRAR	1.02028e-07	969	17389	1.84812	1.02028e-07	N/A	2.32132	1046	982	1.06517	0.0776337	0.179738
CYYUUUCC	3.60356e-14	573	5771	1.77624	3.60356e-14	N/A	2.31699	626	541	1.15712	0.00641976	0.0216652
UUCCYUUY	7.81621e-12	494	4263	1.77551	7.81621e-12	N/A	2.31699	541	556	0.973022	0.674684	0.945298
YYCGCNAU	3.21331e-09	323	1795	1.75293	3.21331e-09	N/A	2.31699	329	301	1.09302	0.132308	0.280332
CCAUUUNR	1.50401e-08	323	1802	1.75977	1.50401e-08	N/A	2.31699	333	172	1.93605	3.90576e-13	2.15162e-11
NGCNAUUU	2.78473e-07	501	4532	1.8128	2.78473e-07	N/A	2.31699	518	357	1.45098	2.62257e-08	3.61182e-07
GCCRUUNY	4.78084e-07	695	9000	1.83673	4.78084e-07	N/A	2.31699	733	481	1.52391	2.37033e-13	1.43214e-11
RGUGRCGR	1.40321e-07	823	12370	1.83968	1.40321e-07	N/A	2.31201	915	785	1.16561	0.000808111	0.00347952
NCGYYAUC	1.5787e-17	402	2750	1.71875	1.5787e-17	N/A	2.30669	420	379	1.10818	0.073463	0.171353
YUCGCNAN	2.74923e-10	746	10239	1.82027	2.74923e-10	N/A	2.30569	804	854	0.941452	0.890266	1
CYCUUUCC	6.27819e-08	335	2056	1.77855	6.27819e-08	N/A	2.30446	353	295	1.19661	0.0113497	0.0357278
UGRCGNGA	6.34262e-07	366	2458	1.79547	6.34262e-07	N/A	2.30446	364	330	1.10303	0.0984173	0.21968
NGUGRCGR	1.11516e-08	1158	24917	1.85174	1.11516e-08	N/A	2.30375	1322	1074	1.23091	2.02596e-07	2.28591e-06
UYUCGCNR	7.74309e-10	610	6727	1.80785	7.74309e-10	N/A	2.30295	646	592	1.09122	0.0624245	0.150091
NGUGGCGG	9.65243e-13	786	11309	1.81205	9.65243e-13	N/A	2.30101	885	686	1.29009	2.57407e-07	2.83378e-06
UYUCRCGN	3.46813e-09	463	3788	1.79017	3.46813e-09	N/A	2.29845	488	476	1.02521	0.349565	0.593596
CCGYYAUC	7.0626e-18	188	576	1.59557	7.0626e-18	0	2.29492	193	177	1.0904	0.202761	0.391113
NGUGGCGR	5.93703e-11	952	16521	1.83058	5.93703e-11	N/A	2.29492	1072	874	1.22654	3.58762e-06	2.88395e-05
RGUGGCGG	1.14993e-08	572	5882	1.8104	1.14993e-08	N/A	2.29492	635	532	1.19361	0.00128447	0.00525287
CGYYAUCN	1.28228e-08	386	2713	1.78369	1.28228e-08	N/A	2.29492	402	376	1.06915	0.175631	0.349653
RRCGGAAR	6.56665e-08	605	6782	1.82263	6.56665e-08	N/A	2.29492	632	615	1.02764	0.315112	0.546486
GYYAUUUY	2.35851e-07	415	3178	1.80159	2.35851e-07	N/A	2.29492	425	265	1.60377	5.60702e-10	1.26529e-08
CUCUYUUY	4.46476e-07	407	3029	1.8019	4.46476e-07	N/A	2.29492	425	522	0.814176	0.999189	1
YGYCRUUN	7.47059e-07	826	12718	1.84613	7.47059e-07	N/A	2.29492	860	581	1.48021	9.92539e-14	7.74594e-12
NRGUGRCG	1.362e-08	1296	31390	1.8574	1.362e-08	N/A	2.2926	1477	1137	1.29903	1.46478e-11	5.01941e-10
YUUYCGRN	4.26524e-07	1364	34493	1.86489	4.26524e-07	N/A	2.2926	1535	1481	1.03646	0.162734	0.328804
GURRCGGN	8.37023e-11	1193	26108	1.84366	8.37023e-11	N/A	2.29124	1365	990	1.37879	5.55112e-15	6.11602e-13
UUCCUYUY	1.07661e-14	568	5768	1.77532	1.07661e-14	N/A	2.28973	615	676	0.909763	0.95522	1
UUCCUUUN	5.20325e-15	383	2495	1.72784	5.20325e-15	N/A	2.28741	410	425	0.964706	0.698153	0.966475
NUUCCUUU	5.20325e-15	383	2495	1.72784	5.20325e-15	N/A	2.28741	410	426	0.962441	0.709995	0.976725
YUCGCNAR	1.09682e-08	462	3796	1.79395	1.09682e-08	N/A	2.28741	477	484	0.985537	0.589324	0.866412
YYCGNYAU	2.55725e-07	477	4174	1.81163	2.55725e-07	N/A	2.28741	483	332	1.45482	6.13929e-08	7.93027e-07
CGNCRUUY	2.68177e-07	458	3825	1.80766	2.68177e-07	N/A	2.28741	465	324	1.43519	2.58717e-07	2.83378e-06
RYCGYYAY	3.25338e-08	1002	18463	1.8463	3.25338e-08	N/A	2.28667	1096	1289	0.850272	0.999961	1
YUYUUYCG	2.16093e-09	371	2421	1.76844	2.16093e-09	N/A	2.28134	384	333	1.15315	0.0284141	0.0789608
GNCGYCRU	4.69346e-07	842	13011	1.84396	4.69346e-07	N/A	2.28134	895	826	1.08354	0.0481308	0.121168
CUYUUUYC	1.81872e-14	436	3393	1.75258	1.81872e-14	N/A	2.27486	465	460	1.01087	0.434709	0.691766
CCRUUUNR	4.23876e-08	439	3479	1.797	4.23876e-08	N/A	2.27486	453	269	1.68401	3.75056e-12	1.67257e-10
GYRRAAGU	4.63497e-08	412	3008	1.78941	4.63497e-08	N/A	2.27486	407	317	1.28391	0.000411675	0.00190387
AGCGNRAG	8.84496e-07	789	11505	1.84345	8.84496e-07	N/A	2.27486	851	660	1.28939	4.47061e-07	4.52619e-06
NCGCCRUY	2.38368e-09	957	16952	1.83941	2.38368e-09	N/A	2.27327	1025	970	1.0567	0.109091	0.237866
CGYRRCGG	9.11801e-07	1196	26822	1.86264	9.11801e-07	N/A	2.27302	1317	1176	1.1199	0.00237174	0.00897429
YYUUCCGN	3.90409e-12	873	13774	1.81979	3.90409e-12	N/A	2.27214	946	937	1.00961	0.417847	0.678187
CYAUUUYR	1.99401e-11	304	1551	1.72333	1.99401e-11	N/A	2.27214	310	169	1.83432	5.87783e-11	1.69372e-09
GUGRCGGN	2.49654e-10	947	16557	1.83457	2.49654e-10	N/A	2.27107	1073	824	1.30218	5.42211e-09	9.1492e-08
GGUGGCGG	1.09777e-07	439	3486	1.80062	1.09777e-07	N/A	2.2697	480	418	1.14833	0.0192746	0.056058
CGCCRUYN	2.24625e-07	943	16327	1.84778	2.24625e-07	N/A	2.2675	1005	967	1.0393	0.196077	0.380141
NYUUYCGR	2.03569e-07	1351	33963	1.86354	2.03569e-07	N/A	2.26412	1520	1469	1.03472	0.175451	0.349653
NGURGCGR	2.74165e-11	1200	26530	1.84236	2.74165e-11	N/A	2.26112	1358	1054	1.28843	3.00977e-10	7.2273e-09
NYUCGCNA	3.34251e-10	742	9958	1.81848	3.34251e-10	N/A	2.26048	802	846	0.947991	0.860787	1
URGCGGNA	2.29977e-07	394	2724	1.79093	2.29977e-07	N/A	2.26048	400	346	1.15607	0.0240163	0.0681553
NGGCGRGA	1.92305e-07	1268	30022	1.86137	1.92305e-07	N/A	2.25655	1419	1232	1.15179	0.000140658	0.000727769
YNYUUCCG	5.64992e-07	1071	21250	1.85606	5.64992e-07	N/A	2.2552	1199	1261	0.950833	0.894358	1
CCGYYAYY	1.42852e-11	963	16850	1.82834	1.42852e-11	N/A	2.25338	1051	1196	0.878763	0.998889	1
ARCGRRAG	4.57759e-08	709	9224	1.8298	4.57759e-08	N/A	2.25246	749	614	1.21987	0.000127756	0.000672155
CGNCRUUN	1.67675e-07	754	10320	1.83467	1.67675e-07	N/A	2.25246	787	560	1.40536	3.10446e-10	7.34009e-09
NCGNCAUC	1.26816e-11	535	5219	1.78978	1.26816e-11	N/A	2.25079	557	449	1.24053	0.000330748	0.00156043
NUUUYCGR	9.56442e-10	562	5651	1.80198	9.56442e-10	N/A	2.25079	593	411	1.44282	4.62687e-09	8.09918e-08
UGRCGGNR	1.39428e-07	1421	37603	1.86486	1.39428e-07	N/A	2.25079	1610	1389	1.15911	2.72359e-05	0.000170611
NGUGGCRG	7.42816e-08	1181	25843	1.856	7.42816e-08	N/A	2.24678	1346	1128	1.19326	5.85683e-06	4.45928e-05
UGGCGGNR	4.53426e-07	1204	26783	1.85993	4.53426e-07	N/A	2.24519	1349	1160	1.16293	8.05789e-05	0.000449179
GUUNUYGR	3.16716e-11	401	2819	1.76187	3.16716e-11	N/A	2.24382	405	317	1.2776	0.000528271	0.00238422
YCRYCAUC	6.7338e-11	356	2276	1.75617	6.7338e-11	N/A	2.24382	377	318	1.18553	0.0126106	0.0388481
NUUUCCGN	3.90432e-13	775	11011	1.80983	3.90432e-13	N/A	2.24262	825	589	1.40068	1.73627e-10	4.48769e-09
YUUCCUYU	1.73925e-08	650	7694	1.82107	1.73925e-08	N/A	2.24262	719	765	0.939869	0.883781	1
CUNUUUCC	4.22355e-15	412	2919	1.73647	4.22355e-15	N/A	2.24155	437	388	1.12629	0.0440077	0.113379
RCCGYYAY	3.59081e-08	790	11450	1.83464	3.59081e-08	N/A	2.24155	855	1093	0.782251	1	1
RNCGCCRU	9.79238e-07	864	13661	1.84708	9.79238e-07	N/A	2.2406	915	891	1.02694	0.286124	0.506531
GUGGCGRN	5.98905e-11	953	16520	1.83047	5.98905e-11	N/A	2.2383	1075	873	1.23139	2.36131e-06	2.01951e-05
RYRYCGUY	1.64739e-07	557	5706	1.81952	1.64739e-07	N/A	2.23709	564	543	1.03867	0.263965	0.476307
YUYNCGAG	1.62276e-08	663	7934	1.8214	1.62276e-08	N/A	2.23521	688	668	1.02994	0.293522	0.515728
GUGRCGRN	1.26126e-08	1162	24917	1.85174	1.26126e-08	N/A	2.23483	1327	1073	1.23672	1.08151e-07	1.32396e-06
UNNCGUCR	6.97136e-08	696	8971	1.83082	6.97136e-08	N/A	2.23447	732	654	1.11927	0.0180793	0.0528276
AGCGGNAG	1.56883e-12	671	8080	1.79996	1.56883e-12	N/A	2.23381	714	553	1.29114	3.04681e-06	2.48117e-05
GUGGCGGN	1.04156e-12	787	11309	1.81205	1.04156e-12	N/A	2.23273	888	685	1.29635	1.54094e-07	1.80386e-06
UNGCGRNA	1.22691e-08	908	15240	1.84036	1.22691e-08	N/A	2.23187	967	840	1.15119	0.00140582	0.00567477
YRRUGRCG	7.18949e-07	852	13336	1.84581	7.18949e-07	N/A	2.23187	934	838	1.11456	0.0112876	0.0356951
CNYRCGCA	8.96045e-07	908	15327	1.85086	8.96045e-07	N/A	2.23151	1020	1186	0.860034	0.999796	1
CGYYRUUN	5.33067e-14	713	9054	1.79607	5.33067e-14	N/A	2.22431	747	539	1.3859	3.31182e-09	5.95903e-08
YNUUUCCG	2.20943e-10	460	3770	1.78166	2.20943e-10	N/A	2.22431	479	313	1.53035	1.83351e-09	3.57726e-08
NUYUCRCG	4.23087e-09	462	3789	1.79064	4.23087e-09	N/A	2.22431	485	475	1.02105	0.373443	0.624082
YCGUYANY	4.68984e-08	487	4338	1.80675	4.68984e-08	N/A	2.22431	500	569	0.878735	0.982587	1
YCGYCRUC	1.79196e-07	556	5710	1.82079	1.79196e-07	N/A	2.22431	584	564	1.03546	0.277501	0.495001
RCYAUUNY	1.94766e-07	792	11476	1.83881	1.94766e-07	N/A	2.22431	853	577	1.47834	1.45439e-13	9.72884e-12
GCNAUUUN	4.47874e-07	506	4728	1.81776	4.47874e-07	N/A	2.22431	526	352	1.49432	2.15005e-09	4.10922e-08
CGCGNRAA	6.03265e-07	313	1706	1.77523	6.03265e-07	N/A	2.22431	308	319	0.965517	0.669777	0.942519
ANCGGANG	8.51415e-07	885	14656	1.85027	8.51415e-07	N/A	2.22431	934	765	1.22092	2.06523e-05	0.000135251
GURGCGRN	2.76261e-11	1202	26527	1.84215	2.76261e-11	N/A	2.21909	1362	1052	1.29468	1.39994e-10	3.69308e-09
NRGUGGCG	4.93193e-07	981	17788	1.85214	4.93193e-07	N/A	2.21769	1092	883	1.23669	1.28267e-06	1.19524e-05
GCYAUYNY	4.39989e-07	1029	19672	1.85427	4.39989e-07	N/A	2.21738	1111	844	1.31635	7.77177e-10	1.63556e-08
RGUGGCGR	9.52426e-08	687	8715	1.8305	9.52426e-08	N/A	2.21468	758	658	1.15198	0.00393648	0.0140976
UYCGYCNU	1.03897e-13	611	6645	1.78581	1.03897e-13	N/A	2.21324	644	585	1.10085	0.0461906	0.117388
RCCRUUYY	4.60072e-08	648	7709	1.82462	4.60072e-08	N/A	2.21324	684	458	1.49345	1.13369e-11	4.24681e-10
GGUGGCGR	2.81028e-07	514	4715	1.81276	2.81028e-07	N/A	2.2113	559	509	1.09823	0.0630114	0.150921
RGUGRCGN	1.48068e-08	1305	31891	1.85834	1.48068e-08	N/A	2.21005	1491	1194	1.24874	4.97112e-09	8.57431e-08
AGCGGNAR	1.77156e-10	846	13204	1.82754	1.77156e-10	N/A	2.20933	906	758	1.19525	0.000142731	0.000736458
UCCGYCNU	1.04358e-08	442	3466	1.79029	1.04358e-08	N/A	2.20853	460	416	1.10577	0.0685573	0.162131
NCRCCAUC	1.89671e-09	386	2702	1.77646	1.89671e-09	N/A	2.20666	409	366	1.11749	0.0612208	0.147957
NNUUUCCG	1.00703e-12	754	10157	1.80569	1.00703e-12	N/A	2.20554	803	580	1.38448	1.00843e-09	2.03095e-08
RRYGYCRU	3.81448e-08	768	10875	1.8342	3.81448e-08	N/A	2.20554	800	657	1.21766	8.97195e-05	0.000498649
YUCGCNAG	1.00166e-10	347	2148	1.75347	1.00166e-10	N/A	2.20427	353	332	1.06325	0.21117	0.400731
RCCAUUUN	5.72073e-07	372	2452	1.79109	5.72073e-07	N/A	2.20427	385	206	1.86893	8.99281e-14	7.32327e-12
CCRCCRUY	8.33433e-07	664	7983	1.83264	8.33433e-07	N/A	2.20427	706	667	1.05847	0.146281	0.299437
GYCRUNUY	2.60275e-07	1002	18511	1.8511	2.60275e-07	N/A	2.20332	1096	930	1.17849	0.000113021	0.000608302
NUYCGYYA	5.87658e-08	635	7477	1.82544	5.87658e-08	N/A	2.20282	663	705	0.940426	0.871928	1
GUGGCRGN	9.74296e-08	1185	26305	1.85757	9.74296e-08	N/A	2.20201	1344	1124	1.19573	4.746e-06	3.67325e-05
NCGCYAUC	1.92578e-20	290	1390	1.65279	1.92578e-20	0	2.20114	301	280	1.075	0.191815	0.373074
UYCGYYAY	2.63836e-07	321	1818	1.77539	2.63836e-07	N/A	2.20114	324	339	0.955752	0.719902	0.982782
UYUNNCGA	2.98157e-11	552	5416	1.79041	2.98157e-11	N/A	2.19918	573	535	1.07103	0.12681	0.270211
RGUGGCGN	3.99163e-07	981	17783	1.85162	3.99163e-07	N/A	2.19806	1095	934	1.17238	0.000175617	0.000891411
CUYYCUUU	3.39612e-13	466	3905	1.76777	3.39612e-13	N/A	2.19685	507	555	0.913514	0.929614	1
URRCGGNA	1.18231e-07	509	4713	1.812	1.18231e-07	N/A	2.19685	521	477	1.09224	0.0818408	0.188546
UGNYGGCG	7.87168e-07	990	18168	1.85369	7.87168e-07	N/A	2.19685	1085	855	1.26901	8.85574e-08	1.10579e-06
YCGYYAYC	2.73657e-08	877	14252	1.84039	2.73657e-08	N/A	2.19405	956	1048	0.912214	0.980067	1
GGCGRGAN	1.31874e-07	1275	30499	1.86151	1.31874e-07	N/A	2.18697	1427	1245	1.14618	0.000215046	0.00108274
RYGUCRYG	3.63261e-09	396	2850	1.78125	3.63261e-09	N/A	2.18629	406	328	1.2378	0.00199449	0.00773431
RYUNCGUC	7.24655e-08	377	2582	1.78809	7.24655e-08	N/A	2.18629	383	440	0.870455	0.976533	1
NGURGYGG	5.80179e-09	1392	35899	1.85803	5.80179e-09	N/A	2.18459	1590	1137	1.39842	0	0
GUGGYGGN	1.37572e-08	1124	23203	1.84973	1.37572e-08	N/A	2.18408	1271	950	1.33789	4.83569e-12	2.01272e-10
CNGUGRCG	1.33632e-09	776	11115	1.82692	1.33632e-09	N/A	2.18312	847	657	1.28919	4.81014e-07	4.76965e-06
GAGCRCGY	2.18467e-07	461	3822	1.80624	2.18467e-07	N/A	2.18069	480	430	1.11628	0.0487108	0.122464
NNGCCRUU	5.70445e-07	1094	22056	1.85641	5.70445e-07	N/A	2.17878	1160	806	1.43921	6.66134e-16	1.03972e-13
GCGGGAAN	2.74347e-08	472	3975	1.79946	2.74347e-08	N/A	2.17595	476	403	1.18114	0.00690383	0.0230908
CGYYRUUY	1.26459e-07	445	3655	1.80494	1.26459e-07	N/A	2.17595	452	302	1.49669	2.34503e-08	3.27779e-07
UYCGCYNU	3.22664e-08	713	9212	1.82742	3.22664e-08	N/A	2.17488	746	728	1.02473	0.319592	0.552917
AGYGGNAG	4.22515e-08	978	17735	1.84663	4.22515e-08	N/A	2.17318	1067	849	1.25677	3.17368e-07	3.37744e-06
YARCAGCG	2.4498e-07	388	2730	1.79487	2.4498e-07	N/A	2.17006	412	370	1.11351	0.0665593	0.157804
CGGNAGYG	4.88909e-07	1450	39275	1.86801	4.88909e-07	N/A	2.16954	1643	1200	1.36917	0	0
NYYUUCCG	8.82141e-12	867	13794	1.82243	8.82141e-12	N/A	2.1691	943	927	1.01726	0.355692	0.60019
AGCGRNAG	1.27552e-12	913	15071	1.81995	1.27552e-12	N/A	2.16835	996	789	1.26236	4.80419e-07	4.76965e-06
YCRCYRUU	4.76966e-08	502	4516	1.8064	4.76966e-08	N/A	2.16835	521	419	1.24344	0.000439132	0.00201592
UGRCGNNA	3.50375e-08	931	15943	1.84333	3.50375e-08	N/A	2.16558	980	975	1.00513	0.454982	0.712343
YCGCCRUY	2.82892e-08	657	7947	1.82438	2.82892e-08	N/A	2.16252	690	645	1.06977	0.109048	0.237866
NGCYAUUU	1.28436e-07	370	2445	1.78598	1.28436e-07	N/A	2.16252	375	224	1.67411	3.42114e-10	7.91086e-09
GYNAARUU	4.02051e-07	358	2320	1.79012	4.02051e-07	N/A	2.16252	361	385	0.937662	0.810219	1
YNCGCNAU	5.2426e-07	479	4177	1.81293	5.2426e-07	N/A	2.16252	496	479	1.03549	0.293071	0.515419
NGUGGYGG	7.53719e-08	1121	23253	1.85371	7.53719e-08	N/A	2.16009	1264	952	1.32773	1.70357e-11	5.69784e-10
NCGYCRUC	3.61892e-07	842	13006	1.84325	3.61892e-07	N/A	2.15913	904	878	1.02961	0.268976	0.483485
RGCGRRAG	2.66698e-08	1382	35429	1.86038	2.66698e-08	N/A	2.15691	1594	1341	1.18867	1.50603e-06	1.38274e-05
YCGYYRUU	1.08065e-14	407	2930	1.74301	1.08065e-14	N/A	2.15534	419	314	1.33439	5.26024e-05	0.000312775
CUNUUYCG	1.67017e-08	302	1579	1.75444	1.67017e-08	N/A	2.15256	310	277	1.11913	0.0865901	0.197544
ARCGGANG	3.63718e-07	607	6799	1.8272	3.63718e-07	N/A	2.15256	629	484	1.29959	6.92243e-06	5.16562e-05
CUCUUUYY	3.1726e-08	490	4331	1.80383	3.1726e-08	N/A	2.15017	531	525	1.01143	0.426757	0.687879
UYCGNYAY	1.44086e-07	501	4526	1.8104	1.44086e-07	N/A	2.15017	507	522	0.971264	0.679968	0.949724
UUYYCGYR	4.68735e-07	499	4539	1.8156	4.68735e-07	N/A	2.15017	519	494	1.05061	0.216086	0.407773
NCRCYAUC	5.88511e-07	473	3999	1.81032	5.88511e-07	N/A	2.15017	502	465	1.07957	0.117055	0.252294
GURGYGGN	9.5138e-10	1397	36384	1.85633	9.5138e-10	N/A	2.14973	1599	1134	1.41005	0	0
YCNCYAUY	6.83193e-07	1109	22898	1.85845	6.83193e-07	N/A	2.14954	1248	1005	1.24179	1.53191e-07	1.80386e-06
NCRCYRUU	5.73399e-08	834	12661	1.83786	5.73399e-08	N/A	2.14848	869	723	1.20194	0.000126522	0.000667537
UUUYCGNN	2.19933e-16	1059	20419	1.81728	2.19933e-16	N/A	2.14626	1159	815	1.42209	4.88498e-15	5.71848e-13
NGCCRUUU	4.28316e-10	391	2688	1.76726	4.28316e-10	N/A	2.14626	401	202	1.98515	2.22045e-16	3.78081e-14
UCUNNCGA	8.11325e-10	335	2035	1.76038	8.11325e-10	N/A	2.14626	343	353	0.971671	0.647674	0.920203
UCUCRCGN	1.91478e-07	336	2061	1.78287	1.91478e-07	N/A	2.14626	354	362	0.977901	0.61752	0.894752
NUCUCRCG	2.30635e-07	336	2062	1.78374	2.30635e-07	N/A	2.14626	353	361	0.977839	0.61768	0.894752
NUYUUCCG	3.85591e-07	375	2593	1.79571	3.85591e-07	N/A	2.14626	390	369	1.05691	0.222955	0.417595
UYUUCCGN	3.97029e-07	376	2593	1.79571	3.97029e-07	N/A	2.14626	391	371	1.05391	0.234372	0.433774
GUGGCGGY	7.43991e-07	522	4918	1.81879	7.43991e-07	N/A	2.14626	581	438	1.32648	3.7374e-06	2.96616e-05
RYCRYCRU	1.18952e-07	987	18129	1.84971	1.18952e-07	N/A	2.14268	1077	991	1.08678	0.029303	0.0810701
CCGYYRUY	3.91882e-08	829	12662	1.838	3.91882e-08	N/A	2.14193	886	842	1.05226	0.144919	0.298119
CNRUGRCG	1.2913e-09	909	15194	1.8348	1.2913e-09	N/A	2.13876	1003	900	1.11444	0.00910995	0.0296231
AGCGGANG	5.7311e-07	507	4730	1.81853	5.7311e-07	N/A	2.13876	517	370	1.3973	3.99162e-07	4.0632e-06
ARCGGNAG	2.87243e-11	802	11639	1.81859	2.87243e-11	N/A	2.13566	854	702	1.21652	5.82556e-05	0.000340977
YCRCYAUC	4.72959e-10	312	1674	1.74194	4.72959e-10	N/A	2.13444	328	299	1.09699	0.123402	0.263248
UUCNUUUC	1.8191e-08	329	1925	1.76768	1.8191e-08	N/A	2.13444	339	397	0.853904	0.983738	1
YGGCGGNA	2.65887e-08	1169	25376	1.85375	2.65887e-08	N/A	2.13444	1311	1047	1.25215	2.71446e-08	3.68419e-07
RRYGGAAG	6.42209e-08	701	8963	1.82918	6.42209e-08	N/A	2.1329	741	662	1.11934	0.0174677	0.0517676
YNRUGGCG	3.11359e-11	990	17955	1.83196	3.11359e-11	N/A	2.13245	1100	936	1.17521	0.000139214	0.000722291
YYUUUYCG	2.20468e-13	356	2251	1.73688	2.20468e-13	N/A	2.13163	368	279	1.319	0.000233546	0.00116338
GCCRUUUN	7.65841e-10	396	2841	1.77563	7.65841e-10	N/A	2.13163	408	197	2.07107	0	0
YUCYUUUC	1.28328e-10	457	3771	1.78214	1.28328e-10	N/A	2.12966	496	565	0.877876	0.982926	1
YAGYARCG	4.58648e-08	438	3481	1.79804	4.58648e-08	N/A	2.12966	464	427	1.08665	0.107572	0.235651
CRCYRUUY	4.6556e-07	507	4728	1.81776	4.6556e-07	N/A	2.1282	513	425	1.20706	0.00203103	0.00781601
URGCGGNR	3.70438e-09	1441	38550	1.85909	3.70438e-09	N/A	2.12779	1646	1340	1.22836	1.07268e-08	1.62797e-07
CGYCRNUU	1.06331e-07	564	5693	1.81537	1.06331e-07	N/A	2.12707	582	544	1.06985	0.128725	0.27398
YUCGYNAR	1.16273e-08	642	7449	1.8186	1.16273e-08	N/A	2.12618	681	663	1.02715	0.311717	0.541323
UYUCGYNR	1.97671e-08	827	12652	1.83655	1.97671e-08	N/A	2.12434	894	773	1.15653	0.00152038	0.0060887
CCGNCRUY	5.10645e-11	876	14148	1.82696	5.10645e-11	N/A	2.12391	926	919	1.00762	0.435272	0.692075
YUUUCCGN	4.46126e-19	400	2739	1.71187	4.46126e-19	N/A	2.11839	416	362	1.14917	0.0264342	0.0742299
GYGUYRYG	1.26472e-11	431	3265	1.76582	1.26472e-11	N/A	2.11839	443	317	1.39748	2.43281e-06	2.06183e-05
RUCCGYNU	5.2418e-11	344	2015	1.74308	5.2418e-11	N/A	2.11839	354	342	1.03509	0.324605	0.55984
YNGUGRCG	2.33565e-09	1084	21515	1.84456	2.33565e-09	N/A	2.11839	1211	905	1.33812	1.44398e-11	5.01941e-10
GAGCRYGY	1.77457e-07	626	7253	1.82741	1.77457e-07	N/A	2.11839	662	583	1.13551	0.0125799	0.0388174
UNGCGGRA	5.75441e-07	403	2876	1.7975	5.75441e-07	N/A	2.11839	412	313	1.31629	0.000118104	0.000628434
GUGRCGNC	6.68356e-07	862	13659	1.84681	6.68356e-07	N/A	2.11839	947	765	1.23791	5.44629e-06	4.1807e-05
YCGYYANU	9.56279e-07	698	9006	1.83796	9.56279e-07	N/A	2.11839	731	745	0.981208	0.642222	0.914044
NCGCNRUU	1.36321e-08	899	14900	1.83951	1.36321e-08	N/A	2.11269	936	727	1.28748	1.4871e-07	1.76288e-06
YNUUCCGR	2.87617e-07	615	7029	1.82856	2.87617e-07	N/A	2.11024	656	640	1.025	0.328361	0.565795
CCGYCAYC	5.02552e-07	604	6570	1.825	5.02552e-07	N/A	2.11024	646	705	0.916312	0.945773	1
YGGCGRNA	5.38266e-07	1406	37133	1.86776	5.38266e-07	N/A	2.10888	1592	1422	1.11955	0.000978953	0.0041204
NUYCGNCA	1.1046e-09	821	12291	1.82793	1.1046e-09	N/A	2.10635	864	928	0.931034	0.934715	1
CRCYRUUN	4.24647e-08	831	12658	1.83742	4.24647e-08	N/A	2.10635	868	719	1.20723	9.19276e-05	0.000509409
CNGURRCG	6.13351e-08	962	17011	1.84581	6.13351e-08	N/A	2.10408	1064	811	1.31196	2.56677e-09	4.75996e-08
GCCRUUYN	3.61883e-11	666	8120	1.80887	3.61883e-11	N/A	2.10258	698	451	1.54767	1.58762e-13	1.02538e-11
GCGGRAAN	6.6044e-07	649	7742	1.83243	6.6044e-07	N/A	2.10258	664	633	1.04897	0.19468	0.378252
YNGURGCG	2.54173e-09	1062	20719	1.84398	2.54173e-09	N/A	2.10074	1171	838	1.39737	5.4623e-14	4.6504e-12
GYRRRAGU	6.13792e-09	834	12623	1.83234	6.13792e-09	N/A	2.10074	858	665	1.29023	3.79807e-07	3.94653e-06
CUCUUYCY	5.75138e-08	730	9761	1.83168	5.75138e-08	N/A	2.09925	798	827	0.964933	0.764053	1
UYCCUUUY	3.91288e-18	446	3511	1.73383	3.91288e-18	N/A	2.0984	482	509	0.946955	0.804466	1
UNCCUUUY	3.52626e-09	596	6527	1.81306	3.52626e-09	N/A	2.09536	661	684	0.966374	0.734717	0.992289
GCRAGANC	1.86852e-08	462	3800	1.79584	1.86852e-08	N/A	2.09536	468	478	0.979079	0.627458	0.903327
NGCCRUUN	7.4774e-07	1103	22477	1.8576	7.4774e-07	N/A	2.09536	1175	794	1.47985	0	0
YYUUYCGR	3.70885e-10	613	6716	1.80489	3.70885e-10	N/A	2.09276	637	638	0.998433	0.511171	0.784773
YYGYYAUY	3.55557e-07	928	15994	1.84923	3.55557e-07	N/A	2.09217	989	745	1.32752	2.32042e-09	4.39006e-08
GUUYYCGN	3.9572e-07	728	9794	1.83787	3.9572e-07	N/A	2.09123	758	618	1.22654	8.0278e-05	0.000448838
GCCRUUNN	8.83896e-07	1108	22911	1.85951	8.83896e-07	N/A	2.09123	1184	786	1.50636	0	0
NUUUYCGY	3.80619e-07	531	5106	1.81773	3.80619e-07	N/A	2.0895	551	409	1.34719	2.29143e-06	1.96874e-05
GGYGYCRU	1.03839e-13	326	1877	1.7236	1.03839e-13	N/A	2.08529	332	255	1.30196	0.000741141	0.00322078
YARCARCG	5.82121e-07	457	3833	1.81144	5.82121e-07	N/A	2.08529	484	476	1.01681	0.398127	0.654115
CNGUGRYG	7.79954e-07	1177	25920	1.86153	7.79954e-07	N/A	2.0836	1301	1000	1.301	1.74907e-10	4.48769e-09
CYCUUUYC	7.42282e-12	529	5015	1.78533	7.42282e-12	N/A	2.08122	576	503	1.14513	0.0131299	0.0401179
YAGCARCG	6.05418e-09	385	2710	1.78172	6.05418e-09	N/A	2.07964	407	382	1.06545	0.186727	0.365836
YAGYAGCG	2.32234e-07	380	2586	1.79086	2.32234e-07	N/A	2.07964	403	337	1.19585	0.00762876	0.0252005
YYNUUCCG	5.96461e-09	765	10849	1.82982	5.96461e-09	N/A	2.07426	816	736	1.1087	0.0211431	0.0609247
YGRCGGNA	1.92497e-07	1324	32448	1.86226	1.92497e-07	N/A	2.07309	1505	1263	1.19161	2.1152e-06	1.84268e-05
CGCNRUUN	1.13348e-08	901	14893	1.83864	1.13348e-08	N/A	2.07283	939	725	1.29517	7.76735e-08	9.8299e-07
UUYCUUUU	1.85872e-07	314	1699	1.76795	1.85872e-07	N/A	2.07166	369	329	1.12158	0.0650101	0.154854
CYYUUUCY	1.67143e-08	983	17707	1.84371	1.67143e-08	N/A	2.07068	1148	1098	1.04554	0.145706	0.298585
NGUUYYCG	2.21498e-07	717	9516	1.83565	2.21498e-07	N/A	2.07024	745	603	1.23549	5.49522e-05	0.000324686
YYGYCAUC	1.45831e-07	393	2722	1.78961	1.45831e-07	N/A	2.06912	409	299	1.36789	1.7821e-05	0.000118786
NRCCRUUU	7.71876e-07	534	5109	1.8188	7.71876e-07	N/A	2.06747	550	334	1.64671	1.8674e-13	1.16588e-11
GCGGRARY	7.56631e-08	1038	20019	1.85087	7.56631e-08	N/A	2.06684	1129	878	1.28588	1.05498e-08	1.62797e-07
RUUYYCGN	6.55095e-07	1070	21256	1.85658	6.55095e-07	N/A	2.06684	1143	864	1.32292	2.36605e-10	5.90881e-09
GCCNUUUY	1.90621e-07	590	6345	1.82275	1.90621e-07	N/A	2.0663	615	410	1.5	7.61147e-11	2.09651e-09
GYGUCRYG	1.9466e-17	278	1310	1.67092	1.9466e-17	0	2.05955	283	216	1.31019	0.00135286	0.00549655
CNRUGGCG	2.13459e-09	707	9186	1.82226	2.13459e-09	N/A	2.05955	764	656	1.16463	0.00207832	0.00796053
YCRYYAUC	2.20525e-09	434	3295	1.78204	2.20525e-09	N/A	2.05955	458	423	1.08274	0.119163	0.255662
RCCGYCAN	4.82329e-08	1132	23664	1.85324	4.82329e-08	N/A	2.05955	1252	1532	0.817232	1	1
RNUUUYCG	1.78236e-07	440	3489	1.80217	1.78236e-07	N/A	2.05955	457	368	1.24185	0.000972245	0.00411133
CCGYCRUC	3.24146e-07	404	2871	1.79438	3.24146e-07	N/A	2.05955	421	436	0.965596	0.695811	0.964036
GCRNCRUU	4.69527e-07	420	3180	1.80272	4.69527e-07	N/A	2.05955	430	358	1.20112	0.00516037	0.0177672
GUGGCGNY	8.50521e-07	873	13985	1.84767	8.50521e-07	N/A	2.05547	970	776	1.25	1.71863e-06	1.55507e-05
UCCUUUYY	2.44231e-09	498	4494	1.7976	2.44231e-09	N/A	2.05219	533	511	1.04305	0.247973	0.453019
UUUYCGYN	7.67357e-07	536	5316	1.82305	7.67357e-07	N/A	2.05219	559	407	1.37346	5.0285e-07	4.95704e-06
NCGCNAUC	2.52529e-11	431	3269	1.76798	2.52529e-11	N/A	2.05078	448	477	0.939203	0.829835	1
GYRNRAGU	7.26191e-07	1129	23744	1.8595	7.26191e-07	N/A	2.0495	1235	967	1.27715	5.60965e-09	9.38114e-08
CCGYYAYC	2.15266e-08	701	8948	1.82612	2.15266e-08	N/A	2.04871	752	856	0.878505	0.99525	1
GCYAUUUN	2.25386e-07	374	2445	1.78598	2.25386e-07	N/A	2.04871	382	220	1.73636	2.01967e-11	6.52215e-10
AGCGRNAR	1.82238e-10	1138	23956	1.84334	1.82238e-10	N/A	2.04725	1266	1127	1.12334	0.00224529	0.00853027
NUUUNCGG	3.47558e-07	646	7737	1.83124	3.47558e-07	N/A	2.04725	683	389	1.75578	0	0
CUNUUUYC	4.26642e-14	676	8297	1.79433	4.26642e-14	N/A	2.04164	740	689	1.07402	0.0886475	0.201013
RRCGRGAG	3.21564e-07	1225	28162	1.86146	3.21564e-07	N/A	2.04164	1381	1185	1.1654	5.45834e-05	0.000323528
NUUUYCGN	4.08416e-17	1044	19598	1.81195	4.08416e-17	N/A	2.04065	1138	819	1.3895	2.77778e-13	1.62587e-11
YCGYNAUC	3.16004e-17	376	2481	1.71814	3.16004e-17	N/A	2.03895	389	397	0.979849	0.612312	0.889567
UUCYUUUY	5.21384e-17	498	4377	1.7508	5.21384e-17	N/A	2.03895	578	625	0.9248	0.912304	1
GYGUCRYR	1.55866e-11	394	2669	1.75477	1.55866e-11	N/A	2.03895	409	362	1.12983	0.0452598	0.116017
CUCUUYCC	5.19669e-10	378	2553	1.76801	5.19669e-10	N/A	2.03895	393	376	1.04521	0.269926	0.484729
UUUNCGNR	6.52987e-10	761	10527	1.82254	6.52987e-10	N/A	2.03895	812	565	1.43717	1.40445e-11	5.01941e-10
CRUCRYGY	9.34592e-08	361	2309	1.78164	9.34592e-08	N/A	2.03895	379	340	1.11471	0.0729102	0.1707
CCRYCRUY	2.103e-07	825	12697	1.84308	2.103e-07	N/A	2.03691	878	788	1.11421	0.0137277	0.041739
AGCGNNAG	8.28773e-10	1297	31308	1.85254	8.28773e-10	N/A	2.03532	1464	1182	1.23858	2.10045e-08	2.98041e-07
RUAURANY	1.82609e-07	310	1702	1.77107	1.82609e-07	N/A	2.03297	323	330	0.978788	0.607931	0.885424
YCGNYAUC	5.3691e-16	402	2765	1.72812	5.3691e-16	N/A	2.03012	408	346	1.17919	0.0119757	0.0373843
YNCGCGAR	7.82552e-07	782	11206	1.84188	7.82552e-07	N/A	2.03012	846	862	0.981439	0.650676	0.922107
UUUNCGNY	5.0878e-07	877	14309	1.84775	5.0878e-07	N/A	2.02919	948	638	1.48589	3.55271e-15	4.43616e-13
UUUYCGNR	1.7231e-12	528	5005	1.78177	1.7231e-12	N/A	2.02846	547	388	1.40979	9.97215e-08	1.23694e-06
UUCCUNUY	2.3234e-07	807	12083	1.84164	2.3234e-07	N/A	2.02557	884	909	0.972497	0.72254	0.984231
AYUCGYUR	7.61678e-18	110	171	1.41322	7.61678e-18	0	2.0221	112	119	0.941176	0.677445	0.947614
CUUYCUUU	4.69514e-17	281	1309	1.66964	4.69514e-17	0	2.0221	299	298	1.00336	0.483677	0.749807
NGCCRUUY	2.62563e-11	661	7862	1.80487	2.62563e-11	N/A	2.0221	691	457	1.51204	2.48745e-12	1.19462e-10
ARCGGNAR	7.09526e-09	1031	19572	1.84485	7.09526e-09	N/A	2.0221	1113	1008	1.10417	0.0113063	0.0356951
YCGNCRUC	1.77768e-08	899	14905	1.84012	1.77768e-08	N/A	2.0221	948	955	0.99267	0.563742	0.847813
UYYUUNCG	3.76809e-08	485	4338	1.80675	3.76809e-08	N/A	2.0221	511	457	1.11816	0.041315	0.108038
CRCGNRAA	4.58648e-08	438	3481	1.79804	4.58648e-08	N/A	2.0221	432	511	0.845401	0.994953	1
YGURGCGG	5.76271e-07	321	1822	1.7793	5.76271e-07	N/A	2.0221	327	190	1.72105	8.44226e-10	1.75693e-08
YCGYCANC	7.00881e-07	1255	29598	1.86432	7.00881e-07	N/A	2.0221	1409	1476	0.954607	0.893873	1
CNGUGGCG	1.22462e-09	611	6732	1.80919	1.22462e-09	N/A	2.01714	657	495	1.32727	9.07641e-07	8.6295e-06
YNUUUYCG	1.43414e-08	626	7223	1.81985	1.43414e-08	N/A	2.01714	659	438	1.50457	1.25736e-11	4.61772e-10
YCGNYRUU	1.85232e-08	632	7218	1.81859	1.85232e-08	N/A	2.01714	648	510	1.27059	2.50332e-05	0.000158403
UYCGYYAN	8.87509e-08	634	7235	1.82288	8.87509e-08	N/A	2.01714	662	706	0.937677	0.882903	1
UCYUUUCN	1.90955e-07	637	7489	1.82837	1.90955e-07	N/A	2.01714	692	751	0.921438	0.939809	1
UYUCGNNA	7.36386e-07	606	6810	1.83015	7.36386e-07	N/A	2.01714	628	557	1.12747	0.0195789	0.0568547
CNRURGCG	7.94432e-08	888	14602	1.84345	7.94432e-08	N/A	2.01555	973	810	1.20123	5.66427e-05	0.000333622
UNRCGGNA	6.01317e-07	874	13974	1.84621	6.01317e-07	N/A	2.01477	922	781	1.18054	0.00031688	0.00151022
ANUCGNUG	1.02112e-09	305	1683	1.7513	1.02112e-09	N/A	2.01247	315	311	1.01286	0.436491	0.693424
YCRCCRUY	9.78424e-08	919	15620	1.84546	9.78424e-08	N/A	2.01247	995	898	1.10802	0.0128922	0.0395206
UUUNCGGN	9.09469e-07	657	7993	1.83494	9.09469e-07	N/A	2.01247	697	388	1.79639	0	0
UUUYNCGN	1.09902e-08	880	14233	1.83794	1.09902e-08	N/A	2.01134	967	736	1.31386	1.08647e-08	1.62797e-07
YUCCUUUY	2.78862e-10	485	4300	1.79092	2.78862e-10	N/A	2.01067	529	570	0.92807	0.891912	1
YUCGYNAG	2.97597e-11	459	3760	1.77694	2.97597e-11	N/A	2.00806	472	435	1.08506	0.109618	0.238737
CYAUUUNR	8.25074e-08	460	3813	1.80198	8.25074e-08	N/A	2.00806	485	304	1.59539	5.82706e-11	1.69372e-09
UUYCUUUY	9.27575e-16	543	5141	1.76303	9.27575e-16	N/A	2.00552	649	635	1.02205	0.348009	0.592026
CUYUUUNC	2.61248e-07	594	6342	1.82189	2.61248e-07	N/A	2.00552	642	629	1.02067	0.357688	0.603015
YUNUUCCG	1.33656e-08	367	2435	1.77867	1.33656e-08	N/A	2.00388	376	322	1.1677	0.0204802	0.0591967
CUUYCUYU	2.39395e-08	632	7221	1.81935	2.39395e-08	N/A	2.00388	711	758	0.937995	0.889952	1
NRUUYYCG	7.49696e-07	1053	20462	1.85596	7.49696e-07	N/A	2.00388	1121	851	1.31727	6.0056e-10	1.30796e-08
YUCRCNAR	1.95873e-07	810	12077	1.84073	1.95873e-07	N/A	2.00273	853	1067	0.799438	0.999999	1
YCGCNRUU	2.22328e-07	521	4906	1.81435	2.22328e-07	N/A	2.00188	536	456	1.17544	0.00554258	0.0189094
ARCGRNAG	1.21786e-11	1094	21802	1.83503	1.21786e-11	N/A	2.0007	1202	997	1.20562	6.16673e-06	4.63867e-05
GUGGCGNC	4.51517e-07	675	8484	1.83478	4.51517e-07	N/A	1.99993	736	596	1.2349	6.25332e-05	0.000361496
GNAGCGRA	5.92267e-07	759	10631	1.84055	5.92267e-07	N/A	1.99993	795	662	1.20091	0.000246666	0.00120628
UYUCRCRN	4.59624e-07	824	12390	1.84265	4.59624e-07	N/A	1.99938	892	1046	0.852772	0.999766	1
NUUUNCGR	4.74866e-07	843	13012	1.8441	4.74866e-07	N/A	1.99938	911	616	1.4789	2.18714e-14	2.15606e-12
RNARCGGA	8.02252e-07	996	18549	1.8549	8.02252e-07	N/A	1.99897	1061	854	1.24239	1.12111e-06	1.05519e-05
ANUCGYUR	5.79439e-13	247	1058	1.6928	5.79439e-13	0	1.99617	253	261	0.969349	0.637905	0.909974
AYUCGNYR	1.95901e-08	484	4144	1.79861	1.95901e-08	N/A	1.99617	501	520	0.963462	0.723952	0.985437
UUUCCGNR	1.4603e-07	392	2722	1.78961	1.4603e-07	N/A	1.99617	406	282	1.43972	1.13675e-06	1.06457e-05
GCYNUYUU	3.3189e-07	977	17784	1.85173	3.3189e-07	N/A	1.99617	1063	1004	1.05876	0.0971914	0.217751
YNGUGGYG	5.78648e-09	1265	29920	1.85504	5.78648e-09	N/A	1.99421	1404	1051	1.33587	5.22693e-13	2.79715e-11
UCCUYUNU	6.36665e-11	644	7388	1.80371	6.36665e-11	N/A	1.99192	709	798	0.888471	0.989065	1
NNUUUYCG	1.36687e-16	1024	18863	1.81305	1.36687e-16	N/A	1.99089	1114	805	1.38385	8.70637e-13	4.52973e-11
GCYRUUUY	1.93271e-07	524	4901	1.8125	1.93271e-07	N/A	1.99089	533	339	1.57227	2.52136e-11	7.74182e-10
GUUCUYNC	1.17184e-08	390	2709	1.78107	1.17184e-08	N/A	1.98922	399	386	1.03368	0.321327	0.555209
UUYUCGNR	3.59528e-07	383	2587	1.79155	3.59528e-07	N/A	1.98922	404	334	1.20958	0.00498691	0.0172334
UURNNUCG	4.99629e-07	402	2876	1.7975	4.99629e-07	N/A	1.98922	416	343	1.21283	0.00402778	0.0143151
NYGCYRUU	6.14123e-08	1032	19618	1.84918	6.14123e-08	N/A	1.9884	1090	842	1.29454	8.39477e-09	1.32129e-07
GCGRRARY	2.55973e-09	1319	32320	1.85491	2.55973e-09	N/A	1.98686	1465	1226	1.19494	2.04022e-06	1.79405e-05
CYCUUUYY	2.32458e-10	885	14504	1.83108	2.32458e-10	N/A	1.98465	1023	977	1.04708	0.151836	0.309328
NCGNYAUC	7.82562e-09	653	7680	1.81775	7.82562e-09	N/A	1.98413	685	586	1.16894	0.00274389	0.0102173
CCRYUCGY	4.45786e-09	397	2851	1.78188	4.45786e-09	N/A	1.98291	410	551	0.744102	0.999997	1
CNGURGCG	1.47923e-08	766	10864	1.83235	1.47923e-08	N/A	1.98291	830	600	1.38333	5.92768e-10	1.30618e-08
YUYCCUUU	3.81475e-14	482	4056	1.76042	3.81475e-14	N/A	1.98142	519	567	0.915344	0.92738	1
NCGYNAUC	6.60073e-12	640	7373	1.80005	6.60073e-12	N/A	1.98055	674	659	1.02276	0.340594	0.583866
UYCGNCAN	8.87379e-10	819	12293	1.82823	8.87379e-10	N/A	1.97997	860	930	0.924731	0.950989	1
GAGCNCGY	2.35832e-09	914	15194	1.8348	2.35832e-09	N/A	1.97956	994	842	1.18052	0.000194544	0.000984815
GGYRYCRU	1.37993e-09	462	3781	1.78686	1.37993e-09	N/A	1.97716	471	378	1.24603	0.000707064	0.00310876
GGYGYYRU	1.13519e-08	597	6535	1.81528	1.13519e-08	N/A	1.97716	616	493	1.24949	0.00011059	0.000598655
YYUYNCGA	1.40312e-08	831	12639	1.83466	1.40312e-08	N/A	1.97716	880	927	0.949299	0.865562	1
NUYUCRCR	1.35284e-07	825	12689	1.84192	1.35284e-07	N/A	1.97716	892	1041	0.856868	0.999649	1
YRUYCGUN	1.6667e-07	428	3330	1.80097	1.6667e-07	N/A	1.97716	437	377	1.15915	0.0177329	0.0523877
GRYGYYRU	4.406e-09	898	14881	1.83716	4.406e-09	N/A	1.97448	955	794	1.20277	5.91226e-05	0.000343902
YUUCCYUU	3.02325e-08	534	5077	1.8074	3.02325e-08	N/A	1.97318	587	576	1.0191	0.373516	0.624082
YNGUGGCG	4.40292e-12	850	13141	1.81882	4.40292e-12	N/A	1.9719	926	692	1.33815	2.98906e-09	5.43544e-08
CUUCCYYU	4.96141e-07	654	7732	1.83006	4.96141e-07	N/A	1.97091	725	784	0.924745	0.935597	1
GGURYYRU	9.58375e-09	307	1691	1.75963	9.58375e-09	N/A	1.96944	305	252	1.21032	0.0123622	0.0383188
YUCNUUUC	9.02661e-08	615	7015	1.82492	9.02661e-08	N/A	1.96944	669	718	0.931755	0.905863	1
UCCUYUYU	2.20132e-17	480	4018	1.74392	2.20132e-17	N/A	1.96708	526	582	0.90378	0.95375	1
UYCGCNAY	5.53069e-08	344	2048	1.77163	5.53069e-08	N/A	1.96263	354	438	0.808219	0.998581	1
NUCYUUUC	1.54617e-07	635	7489	1.82837	1.54617e-07	N/A	1.96263	690	758	0.91029	0.963031	1
RYYNUAUA	6.45843e-07	325	1946	1.78696	6.45843e-07	N/A	1.96263	348	324	1.07407	0.17727	0.351959
YCUNNCGA	1.91558e-10	832	12569	1.8245	1.91558e-10	N/A	1.96012	873	893	0.977604	0.682935	0.951031
CNGUGRCR	2.67923e-07	1228	28151	1.86073	2.67923e-07	N/A	1.95802	1355	1093	1.23971	5.93907e-08	7.72492e-07
GCCNUUUN	6.90417e-07	861	13658	1.84667	6.90417e-07	N/A	1.95772	916	651	1.40707	1.08282e-11	4.13903e-10
YAGCAGCG	1.54283e-08	338	2046	1.7699	1.54283e-08	N/A	1.95657	358	300	1.19333	0.0118773	0.0371389
CCRCCRUC	7.10427e-08	468	3987	1.80489	7.10427e-08	N/A	1.9547	500	515	0.970874	0.681117	0.949912
CUCUUYYY	3.19014e-11	1094	21822	1.83671	3.19014e-11	N/A	1.95417	1258	1420	0.885915	0.999127	1
AGYGRNAG	2.09347e-09	1415	37465	1.85801	2.09347e-09	N/A	1.95348	1608	1299	1.23788	4.98986e-09	8.57431e-08
CYYUUUYC	1.76182e-16	823	12084	1.79714	1.76182e-16	N/A	1.95325	935	864	1.08218	0.0470701	0.119138
GAGCGNGY	1.67493e-08	1124	23208	1.85013	1.67493e-08	N/A	1.95264	1262	952	1.32563	2.22456e-11	7.04482e-10
GYRUCRYG	2.10415e-09	385	2704	1.77778	2.10415e-09	N/A	1.95115	398	309	1.28803	0.000408177	0.00189237
NRAYUCGC	6.24629e-08	384	2574	1.78255	6.24629e-08	N/A	1.95115	394	425	0.927059	0.860646	1
RNYUUYCG	4.53467e-10	1061	20682	1.84069	4.53467e-10	N/A	1.94947	1170	1096	1.06752	0.0600279	0.146016
YUUNCGYR	5.95809e-08	720	9490	1.83063	5.95809e-08	N/A	1.94865	760	612	1.24183	3.2262e-05	0.000201422
GUUNYYGR	1.55063e-07	1261	29533	1.86023	1.55063e-07	N/A	1.9483	1358	1015	1.33793	9.53126e-13	4.82488e-11
CUUCCUUY	2.71433e-13	325	1882	1.72819	2.71433e-13	N/A	1.94627	348	389	0.894602	0.934511	1
UYUYRCGN	5.51766e-09	701	8930	1.82245	5.51766e-09	N/A	1.94627	744	659	1.12898	0.0116253	0.0364728
CUNYCUUU	7.0513e-09	666	8180	1.82223	7.0513e-09	N/A	1.94627	740	762	0.971129	0.714867	0.977568
YNRUYCGU	5.39452e-08	404	2859	1.78687	5.39452e-08	N/A	1.94627	412	358	1.15084	0.0258259	0.0728492
AUANNNCG	6.9079e-07	369	2456	1.79401	6.9079e-07	N/A	1.94627	382	411	0.92944	0.848453	1
GUGRYRCG	8.05457e-07	374	2453	1.79182	8.05457e-07	N/A	1.94627	391	283	1.38163	1.59121e-05	0.000107206
YCGCYRUY	3.03934e-09	939	16245	1.8385	3.03934e-09	N/A	1.94186	1010	963	1.04881	0.145001	0.298119
CAYGCGNR	4.36355e-08	555	5696	1.81633	4.36355e-08	N/A	1.94186	591	653	0.905054	0.960613	1
YCYUUUCC	1.70722e-07	600	6565	1.82361	1.70722e-07	N/A	1.94186	643	574	1.12021	0.0239701	0.0681275
CCRUUYNR	4.89707e-07	816	12403	1.84459	4.89707e-07	N/A	1.94186	877	659	1.3308	1.33058e-08	1.93192e-07
ANUCGNUR	5.77791e-11	398	2825	1.76562	5.77791e-11	N/A	1.93784	410	411	0.997567	0.51392	0.788278
GANCNCGU	3.14644e-10	415	3135	1.77721	3.14644e-10	N/A	1.93784	431	381	1.13123	0.0396591	0.104769
CUUNCUUU	5.00576e-08	374	2436	1.7794	5.00576e-08	N/A	1.93784	397	390	1.01795	0.401478	0.656327
RUUNUCGN	1.3446e-07	435	3492	1.80372	1.3446e-07	N/A	1.93784	450	351	1.28205	0.000234387	0.00116447
UYGYUCNC	2.3249e-07	803	11775	1.83984	2.3249e-07	N/A	1.93597	881	961	0.916753	0.968839	1
GCGGNARC	8.10133e-07	1406	37149	1.86857	8.10133e-07	N/A	1.93597	1637	1397	1.1718	6.58806e-06	4.93578e-05
YRYCGYYA	8.20398e-08	1045	20419	1.85206	8.20398e-08	N/A	1.93561	1154	1324	0.871601	0.999681	1
YUUCYUUU	1.10336e-16	549	5330	1.76198	1.10336e-16	N/A	1.93418	635	670	0.947761	0.833693	1
NYGCCAUC	9.24131e-07	411	3030	1.8025	9.24131e-07	N/A	1.93418	427	339	1.25959	0.000737471	0.00321808
NCGUCGYR	4.99759e-07	438	3499	1.80733	4.99759e-07	N/A	1.93082	463	337	1.37389	4.19911e-06	3.27705e-05
CNRUGGCR	8.02396e-07	1058	20864	1.85689	8.02396e-07	N/A	1.93019	1152	1037	1.1109	0.00698642	0.0233254
GNGUCRYG	2.77038e-09	688	8668	1.82063	2.77038e-09	N/A	1.92977	721	627	1.14992	0.0052298	0.0179732
UUCYYUUC	2.16352e-07	513	4713	1.812	2.16352e-07	N/A	1.92488	550	616	0.892857	0.973372	1
YCYUUUCY	1.09638e-09	1002	18391	1.8391	1.09638e-09	N/A	1.92354	1129	1069	1.05613	0.10031	0.222344
UUCNUUUY	5.20592e-12	675	8346	1.80493	5.20592e-12	N/A	1.92224	784	794	0.987406	0.599378	0.877058
GCYNUUUU	2.49517e-09	507	4682	1.80008	2.49517e-09	N/A	1.92224	532	386	1.37824	7.22418e-07	7.04734e-06
NGUUYUYG	5.67022e-09	510	4685	1.80123	5.67022e-09	N/A	1.92224	522	427	1.22248	0.00102177	0.00426231
GUUYUYGN	7.13245e-09	512	4685	1.80123	7.13245e-09	N/A	1.92224	536	436	1.22936	0.000669467	0.00295734
UCCUYUUY	1.66971e-07	494	4340	1.80758	1.66971e-07	N/A	1.92224	535	623	0.858748	0.995145	1
YGCYRUUN	6.12735e-08	1033	19612	1.84862	6.12735e-08	N/A	1.92099	1092	834	1.30935	2.06577e-09	3.98885e-08
YUNCCUUU	1.18093e-07	683	8457	1.82894	1.18093e-07	N/A	1.92059	751	768	0.977865	0.668648	0.941638
YUNUUYCG	3.31571e-07	529	5107	1.81808	3.31571e-07	N/A	1.91979	550	447	1.23043	0.000553062	0.00247694
GAGCGNRY	1.54551e-07	1386	36028	1.86471	1.54551e-07	N/A	1.91901	1584	1233	1.28467	1.88011e-11	6.17797e-10
UYUUYCGN	9.52529e-14	550	5374	1.77653	9.52529e-14	N/A	1.91751	581	494	1.17611	0.00398338	0.0141842
NUYUUYCG	1.29274e-12	548	5396	1.7838	1.29274e-12	N/A	1.91751	580	493	1.17647	0.0039543	0.0141344
CNNCGGUA	1.41669e-07	301	1589	1.76556	1.41669e-07	N/A	1.91751	306	261	1.17241	0.0293909	0.0811933
UUNCUUUY	2.96227e-10	747	10242	1.8208	2.96227e-10	N/A	1.91607	892	834	1.06954	0.0813465	0.187638
YUUUYCGN	1.81054e-15	571	5752	1.77039	1.81054e-15	N/A	1.91538	604	501	1.20559	0.000972407	0.00411133
CNCYCUCG	2.45238e-07	830	12692	1.84236	2.45238e-07	N/A	1.9147	910	1003	0.907278	0.983261	1
CCGNYAUC	1.62964e-15	284	1316	1.67857	1.62964e-15	0	1.91338	287	252	1.13889	0.065834	0.156481
NAYUCGYY	1.06211e-09	575	6080	1.80737	1.06211e-09	N/A	1.91338	603	656	0.919207	0.932373	1
UAUAUNRN	9.90199e-09	309	1690	1.75858	9.90199e-09	N/A	1.91338	318	312	1.01923	0.405535	0.661644
YUUYCGCN	6.70123e-08	859	13615	1.84086	6.70123e-08	N/A	1.91338	915	878	1.04214	0.191114	0.372483
RUUYUCGN	1.46097e-07	308	1703	1.77211	1.46097e-07	N/A	1.91338	317	259	1.22394	0.00783168	0.0257798
NRUUYUCG	1.46097e-07	308	1703	1.77211	1.46097e-07	N/A	1.91338	313	254	1.23228	0.00661037	0.0222284
NRCCGYCA	4.19844e-08	1127	23665	1.85332	4.19844e-08	N/A	1.91243	1247	1532	0.813969	1	1
CRCUYGYR	1.43452e-07	608	6787	1.82397	1.43452e-07	N/A	1.91152	632	680	0.929412	0.907444	1
NGRCGRCA	2.70284e-07	1148	24572	1.858	2.70284e-07	N/A	1.91152	1312	1303	1.00691	0.430148	0.690036
CYNUUUCC	1.44762e-11	875	14126	1.82412	1.44762e-11	N/A	1.90976	972	812	1.19704	7.58989e-05	0.000428189
AYCGNYRU	5.67294e-10	326	1911	1.75482	5.67294e-10	N/A	1.90976	328	302	1.08609	0.150133	0.306316
YGUNCGUN	5.47808e-07	577	6142	1.8258	5.47808e-07	N/A	1.90976	625	513	1.21832	0.000449979	0.00206066
RUAYAANY	8.51308e-07	323	1822	1.7793	8.51308e-07	N/A	1.90976	331	331	1	0.5	0.768883
GAGYNCGY	8.76925e-09	1184	25773	1.85098	8.76925e-09	N/A	1.90892	1309	1099	1.19108	9.3665e-06	6.69598e-05
CUCUUUYN	9.37918e-07	660	7991	1.83448	9.37918e-07	N/A	1.90811	721	715	1.00839	0.437097	0.693525
CUCGYNAG	2.48362e-09	341	2034	1.75952	2.48362e-09	N/A	1.90655	346	325	1.06462	0.20877	0.397385
YNGUUCRC	4.50284e-08	353	2173	1.77388	4.50284e-08	N/A	1.90655	357	380	0.939474	0.801563	1
CYCYUUYC	7.86192e-07	1208	27266	1.8623	7.86192e-07	N/A	1.90508	1439	1356	1.06121	0.0582128	0.142544
NUCCUUUY	5.82957e-09	642	7441	1.81665	5.82957e-09	N/A	1.90369	702	757	0.927345	0.925053	1
CUUCNUUU	6.95463e-09	314	1684	1.75234	6.95463e-09	N/A	1.90369	336	401	0.837905	0.991674	1
UCCUUUYN	8.13278e-09	644	7441	1.81665	8.13278e-09	N/A	1.90369	704	753	0.934927	0.900378	1
UYGARNCG	2.97733e-07	367	2453	1.79182	2.97733e-07	N/A	1.90369	374	265	1.41132	8.0902e-06	5.91912e-05
RUUCRYYC	3.04323e-07	348	2189	1.78694	3.04323e-07	N/A	1.90369	356	387	0.919897	0.872289	1
GUUCUCNY	9.34034e-09	370	2430	1.77502	9.34034e-09	N/A	1.90112	384	360	1.06667	0.189461	0.369647
UNUUYCGN	1.68087e-11	779	11054	1.8169	1.68087e-11	N/A	1.89772	829	694	1.19452	0.000270826	0.00131755
NUNUUYCG	1.59642e-10	777	11081	1.82133	1.59642e-10	N/A	1.89772	829	692	1.19798	0.000221688	0.0011132
UYYCCCUC	6.46445e-09	737	10009	1.82779	6.46445e-09	N/A	1.89772	867	797	1.08783	0.0430795	0.111602
CYYUUUNC	7.73997e-11	1115	23100	1.84152	7.73997e-11	N/A	1.89738	1278	1181	1.08213	0.0252263	0.0712653
NYUYUCGC	2.52414e-09	818	12308	1.83046	2.52414e-09	N/A	1.8967	883	876	1.00799	0.433723	0.691081
NRUUNUCG	9.78e-08	432	3322	1.79665	9.78e-08	N/A	1.8967	443	345	1.28406	0.000240513	0.00118236
UCYUUYCN	4.53772e-07	1444	38718	1.86719	4.53772e-07	N/A	1.8967	1722	1819	0.946674	0.948458	1
UYGUUCNY	6.55298e-08	427	3323	1.79719	6.55298e-08	N/A	1.89478	441	478	0.922594	0.888866	1
NYRUYCGU	1.45389e-07	428	3329	1.80043	1.45389e-07	N/A	1.89478	437	377	1.15915	0.0177329	0.0523877
NYUUYCGC	1.83853e-07	851	13313	1.84263	1.83853e-07	N/A	1.89389	907	872	1.04014	0.203322	0.391793
UYCYUUUC	4.69766e-12	437	3423	1.76808	4.69766e-12	N/A	1.89303	472	550	0.858182	0.992654	1
NUUUYNCG	3.59861e-08	872	13922	1.83934	3.59861e-08	N/A	1.89303	960	727	1.3205	7.02362e-09	1.12438e-07
YUYRCRCA	3.75121e-07	443	3492	1.80372	3.75121e-07	N/A	1.89303	473	573	0.82548	0.999006	1
YRCYRUUY	4.12399e-07	888	14635	1.84762	4.12399e-07	N/A	1.89221	932	769	1.21196	3.87231e-05	0.000236249
ANCGYYRU	3.86e-10	466	3950	1.78814	3.86e-10	N/A	1.89142	482	422	1.14218	0.0229904	0.0658424
UYYCUUUC	5.65055e-07	489	4357	1.81466	5.65055e-07	N/A	1.89142	533	564	0.945035	0.825354	1
ANCGNCRU	7.00678e-07	493	4354	1.81341	7.00678e-07	N/A	1.89142	498	446	1.11659	0.0452795	0.116017
UCUYUUYC	1.77095e-08	499	4510	1.804	1.77095e-08	N/A	1.88994	539	572	0.942308	0.838925	1
YGUCRYRY	2.79319e-07	504	4528	1.8112	2.79319e-07	N/A	1.88994	529	551	0.960073	0.748392	1
CUUCCUUN	3.12217e-07	433	3330	1.80097	3.12217e-07	N/A	1.88994	465	535	0.869159	0.986572	1
CUYUYUYC	3.24509e-07	1028	19668	1.8539	3.24509e-07	N/A	1.88729	1201	1374	0.87409	0.999674	1
RAYUCGYN	3.73618e-07	545	5511	1.82182	3.73618e-07	N/A	1.88729	568	591	0.961083	0.750351	1
NAUYCGYY	4.47874e-07	506	4728	1.81776	4.47874e-07	N/A	1.88729	534	525	1.01714	0.391058	0.644196
UCGUYNYC	5.24636e-07	518	4918	1.81879	5.24636e-07	N/A	1.88729	543	528	1.02841	0.323351	0.55819
UUCYUYUY	1.57851e-07	905	15292	1.84664	1.57851e-07	N/A	1.88669	1078	1310	0.822901	0.999999	1
YYGUUCNC	3.04657e-12	622	6898	1.79448	3.04657e-12	N/A	1.88301	652	665	0.980451	0.639911	0.912141
CUUCYUYU	6.06023e-08	531	5088	1.81132	6.06023e-08	N/A	1.88301	583	723	0.806362	0.999946	1
UCCUNUYU	1.44371e-10	653	7635	1.8071	1.44371e-10	N/A	1.88126	716	791	0.905183	0.97332	1
NRCACGCR	1.34541e-07	556	5707	1.81983	1.34541e-07	N/A	1.88126	617	798	0.773183	0.999999	1
CUCUYUYC	9.27525e-10	647	7664	1.81396	9.27525e-10	N/A	1.88045	720	825	0.872727	0.996222	1
YRRCGRYA	4.02544e-07	1121	23299	1.85738	4.02544e-07	N/A	1.88007	1279	1200	1.06583	0.0562928	0.13891
YUUYCUUU	5.29646e-13	585	6226	1.78857	5.29646e-13	N/A	1.8797	683	645	1.05891	0.14853	0.303707
YCRCCRUC	4.78483e-08	638	7470	1.82373	4.78483e-08	N/A	1.8797	687	677	1.01477	0.393286	0.647297
UNGCGGNA	1.42916e-07	665	8217	1.83047	1.42916e-07	N/A	1.8797	692	541	1.27911	8.52963e-06	6.19224e-05
RUCCGNNU	1.56949e-09	691	8658	1.81853	1.56949e-09	N/A	1.87898	727	746	0.974531	0.689719	0.958341
RNUUUNCG	2.26648e-08	717	9483	1.82928	2.26648e-08	N/A	1.87766	759	556	1.36511	1.08417e-08	1.62797e-07
CUYUUNCC	1.14845e-08	771	10852	1.83033	1.14845e-08	N/A	1.8754	835	795	1.05031	0.160903	0.325454
URGCGNNA	4.42915e-07	806	12096	1.84362	4.42915e-07	N/A	1.8754	830	782	1.06138	0.115941	0.25047
NUCYUUYC	3.63386e-07	1441	38718	1.86719	3.63386e-07	N/A	1.87514	1718	1831	0.938285	0.971074	1
UUCYUUUN	6.77873e-09	707	9201	1.82523	6.77873e-09	N/A	1.87396	822	890	0.923596	0.949855	1
YNUUYCGR	8.43725e-07	880	14317	1.84879	8.43725e-07	N/A	1.8731	950	870	1.09195	0.0303806	0.0835579
YUCYUUUY	5.5603e-11	860	13498	1.82504	5.5603e-11	N/A	1.87124	1023	1102	0.928312	0.956713	1
GCYNUUUY	4.78593e-07	1048	20459	1.85569	4.78593e-07	N/A	1.86943	1134	878	1.29157	5.74121e-09	9.51619e-08
GRCGRYAR	4.89048e-08	1040	20003	1.84939	4.89048e-08	N/A	1.86917	1170	1161	1.00775	0.426061	0.687879
YYYUUUCC	3.64314e-11	1052	20238	1.83565	3.64314e-11	N/A	1.86891	1219	1116	1.09229	0.0165223	0.049356
YUCYUUYC	3.17282e-08	1092	21984	1.85035	3.17282e-08	N/A	1.86796	1268	1379	0.919507	0.984516	1
UCCUYUYY	2.69756e-11	1100	22238	1.83785	2.69756e-11	N/A	1.86774	1291	1396	0.924785	0.978598	1
YCYUUUCN	2.86142e-10	1259	29351	1.84877	2.86142e-10	N/A	1.86732	1452	1444	1.00554	0.440911	0.696608
UUYYCGNR	1.55389e-07	1266	30026	1.86162	1.55389e-07	N/A	1.86655	1398	1198	1.16694	4.33031e-05	0.000259127
NYUUUCCG	3.70305e-18	395	2751	1.71938	3.70305e-18	N/A	1.85359	412	354	1.16384	0.0180577	0.0528276
NYUUUYCG	2.50399e-14	565	5779	1.7787	2.50399e-14	N/A	1.85359	599	490	1.22245	0.00047823	0.0021847
UUCCUUYC	8.03216e-11	312	1667	1.73465	8.03216e-11	N/A	1.85359	325	347	0.936599	0.801967	1
RAYUCGYY	4.62928e-10	310	1676	1.74402	4.62928e-10	N/A	1.85359	322	319	1.0094	0.452839	0.710357
YCCUUUYY	5.44811e-10	915	15528	1.83459	5.44811e-10	N/A	1.85359	1023	959	1.06674	0.0752784	0.174934
RGYGYCRU	6.7945e-10	522	4855	1.79549	6.7945e-10	N/A	1.85359	533	404	1.31931	1.25307e-05	8.7249e-05
CUYUUYCC	6.81428e-10	595	6510	1.80833	6.81428e-10	N/A	1.85359	640	622	1.02894	0.306186	0.53447
CCRYUCGC	9.9216e-10	330	1911	1.75482	9.9216e-10	N/A	1.85359	338	454	0.744493	0.999981	1
CACGCGNR	1.55418e-09	349	2159	1.76245	1.55418e-09	N/A	1.85359	369	463	0.796976	0.999441	1
CCRCUCGY	2.06061e-09	325	1918	1.76125	2.06061e-09	N/A	1.85359	336	471	0.713376	0.999999	1
UCGNGYYG	6.13048e-09	792	11420	1.82983	6.13048e-09	N/A	1.85359	830	751	1.10519	0.0234705	0.0669106
CYYUUUYY	6.53012e-09	1329	32845	1.8568	6.53012e-09	N/A	1.85359	1685	1613	1.04464	0.104968	0.230758
UUUNCGYN	2.19237e-08	783	11146	1.83202	2.19237e-08	N/A	1.85359	838	587	1.4276	1.47393e-11	5.01941e-10
NAGCGGNA	5.26146e-08	1127	23671	1.85379	5.26146e-08	N/A	1.85359	1224	1023	1.19648	1.11621e-05	7.8596e-05
AGCGGNAN	5.43654e-08	1131	23669	1.85363	5.43654e-08	N/A	1.85359	1230	1024	1.20117	7.15643e-06	5.29802e-05
CUUUYNCG	8.11829e-08	340	2053	1.77595	8.11829e-08	N/A	1.85359	351	287	1.223	0.00564191	0.0192133
YYCUUUCY	9.70086e-08	1038	20025	1.85142	9.70086e-08	N/A	1.85359	1200	1174	1.02215	0.296802	0.521003
RRYUCGCU	1.3109e-07	316	1818	1.77539	1.3109e-07	N/A	1.85359	321	358	0.896648	0.922186	1
GNRUCRCG	1.91163e-07	652	7722	1.82769	1.91163e-07	N/A	1.85359	687	640	1.07344	0.0984878	0.21968
UYCCGUNR	2.0556e-07	420	3174	1.79932	2.0556e-07	N/A	1.85359	425	380	1.11842	0.0563649	0.13891
CGUCUYNC	2.36898e-07	397	2876	1.7975	2.36898e-07	N/A	1.85359	403	423	0.952719	0.756751	1
RAGCNCGY	2.7918e-07	1124	23283	1.85611	2.7918e-07	N/A	1.85359	1247	1193	1.04526	0.137153	0.288963
NRCCRUUY	3.05945e-07	923	15638	1.84759	3.05945e-07	N/A	1.85359	984	704	1.39773	4.71012e-12	2.00501e-10
GCYRUUUN	3.19426e-07	753	10335	1.83733	3.19426e-07	N/A	1.85359	790	525	1.50476	1.35891e-13	9.42683e-12
CGUCGYRN	4.30161e-07	436	3499	1.80733	4.30161e-07	N/A	1.85359	458	343	1.33528	2.41893e-05	0.000154104
UYYYCCUC	4.45071e-07	1416	37654	1.86739	4.45071e-07	N/A	1.85359	1848	2036	0.907662	0.998722	1
NYGUNCGU	4.60134e-07	576	6142	1.8258	4.60134e-07	N/A	1.85359	624	514	1.21401	0.00055553	0.0024774
YUNNCGAG	4.96316e-07	1082	21649	1.85605	4.96316e-07	N/A	1.85359	1165	1073	1.08574	0.0259042	0.0729534
RCCRUUYN	5.79951e-07	934	15995	1.84935	5.79951e-07	N/A	1.85359	998	697	1.43185	1.32561e-13	9.42683e-12
CRCUCGCR	6.45933e-07	318	1824	1.78125	6.45933e-07	N/A	1.85359	327	406	0.805419	0.998238	1
GUYURNCG	7.0597e-07	324	1821	1.77832	7.0597e-07	N/A	1.85359	329	266	1.23684	0.00490084	0.0169672
YGCGCUCR	7.43834e-07	399	2881	1.80063	7.43834e-07	N/A	1.85359	425	499	0.851703	0.992542	1
NGCACGYR	7.63627e-07	571	5928	1.82456	7.63627e-07	N/A	1.85359	605	672	0.900298	0.969597	1
YNGUGGCR	7.44951e-09	1221	27580	1.853	7.44951e-09	N/A	1.84006	1351	1084	1.24631	3.13713e-08	4.22722e-07
CGCCRNYA	1.02991e-07	924	15611	1.8444	1.02991e-07	N/A	1.83487	1014	1303	0.778204	1	1
NAGYARCG	3.29042e-07	883	14290	1.8453	3.29042e-07	N/A	1.83408	952	805	1.18261	0.000226624	0.00113494
UUYCGNRY	8.96595e-07	849	13346	1.8472	8.96595e-07	N/A	1.83322	911	805	1.13168	0.00525074	0.0180122
NAGCARCG	4.47649e-09	761	10554	1.82722	4.47649e-09	N/A	1.83071	812	704	1.15341	0.00277034	0.0102749
NCNUYGUU	7.04739e-07	749	10353	1.84053	7.04739e-07	N/A	1.83071	800	639	1.25196	1.09689e-05	7.75274e-05
NUYUYRCG	4.26274e-09	699	8930	1.82245	4.26274e-09	N/A	1.83013	742	658	1.12766	0.0123842	0.0383188
UUYNCGUN	4.6201e-10	666	8148	1.8151	4.6201e-10	N/A	1.82888	698	530	1.31698	8.16898e-07	7.88686e-06
YCGUCNGY	4.47647e-08	662	7947	1.82438	4.47647e-08	N/A	1.82888	706	760	0.928947	0.920782	1
RRYUCGCY	1.19773e-09	699	8914	1.81918	1.19773e-09	N/A	1.8282	732	805	0.909317	0.9687	1
YUCGNGAR	5.228e-08	642	7467	1.823	5.228e-08	N/A	1.82748	679	649	1.04622	0.205188	0.392561
RCACGCRN	2.18762e-07	559	5707	1.81983	2.18762e-07	N/A	1.82593	621	800	0.77625	0.999999	1
CCGNCRUC	7.59546e-07	632	7264	1.83018	7.59546e-07	N/A	1.82593	658	699	0.941345	0.867145	1
UUCCUUYY	3.10919e-15	566	5763	1.77378	3.10919e-15	N/A	1.82507	623	682	0.91349	0.948789	1
RGAGCRAG	1.32235e-07	582	6121	1.81956	1.32235e-07	N/A	1.82507	641	535	1.19813	0.000997342	0.00418839
GRCGRCAN	2.61629e-07	1149	24569	1.85777	2.61629e-07	N/A	1.82463	1314	1334	0.985007	0.651237	0.922107
YYUCCUUU	9.19694e-07	502	4543	1.8172	9.19694e-07	N/A	1.82417	555	586	0.947099	0.820622	1
UUNCGUYN	7.63627e-07	571	5928	1.82456	7.63627e-07	N/A	1.82107	595	543	1.09576	0.0616025	0.148687
UUCGYCNY	7.71004e-07	538	5315	1.8227	7.71004e-07	N/A	1.82107	563	552	1.01993	0.370918	0.620848
RYRYYGUU	8.77589e-07	550	5515	1.82314	8.77589e-07	N/A	1.82107	563	465	1.21075	0.00111955	0.00462897
UUYCYUUU	3.84764e-11	487	4284	1.78426	3.84764e-11	N/A	1.81989	571	530	1.07736	0.108297	0.236963
GAGCGYGY	1.16455e-07	504	4520	1.808	1.16455e-07	N/A	1.81989	527	430	1.22558	0.000857618	0.00367579
YANCAGCG	4.98109e-07	513	4721	1.81507	4.98109e-07	N/A	1.81862	544	489	1.11247	0.0435178	0.112426
UCYUUUYC	5.21452e-07	499	4540	1.816	5.21452e-07	N/A	1.81725	534	533	1.00188	0.487789	0.753372
CYYUUUCN	1.13821e-08	1268	29934	1.85591	1.13821e-08	N/A	1.81524	1505	1460	1.03082	0.204283	0.392287
YNYUCGCG	6.14912e-07	875	14314	1.8484	6.14912e-07	N/A	1.81497	961	961	1	0.5	0.768883
UUYCGNNU	4.79085e-10	902	14839	1.83198	4.79085e-10	N/A	1.81415	975	926	1.05292	0.13054	0.277527
NAYUCGCY	1.27575e-09	416	3143	1.78175	1.27575e-09	N/A	1.81415	434	484	0.896694	0.950554	1
UNRUYCGY	1.82867e-08	470	3973	1.79855	1.82867e-08	N/A	1.81415	482	397	1.21411	0.00207205	0.00795278
UUYYCGNG	4.62086e-07	869	13979	1.84688	4.62086e-07	N/A	1.81415	930	778	1.19537	0.000117582	0.000628434
RCYCYUUU	7.45443e-07	437	3503	1.8094	7.45443e-07	N/A	1.81415	455	437	1.04119	0.273359	0.489486
YUNYCUCG	5.29846e-07	835	13026	1.84609	5.29846e-07	N/A	1.8133	919	954	0.963312	0.790662	1
YUUYNCGU	1.62332e-10	424	3124	1.77098	1.62332e-10	N/A	1.8124	439	325	1.35077	1.85871e-05	0.000123017
CUNUUYCC	8.47074e-10	824	12284	1.82689	8.47074e-10	N/A	1.8124	903	870	1.03793	0.216603	0.408146
GCYRUUYY	8.42853e-07	863	13660	1.84694	8.42853e-07	N/A	1.8124	905	679	1.33284	6.7955e-09	1.09724e-07
NRYACGCG	3.46958e-09	376	2565	1.77632	3.46958e-09	N/A	1.81048	400	532	0.75188	0.999992	1
CUUNCGCN	6.25762e-07	766	10924	1.84247	6.25762e-07	N/A	1.81048	811	824	0.984223	0.626085	0.902116
CGUYGCNR	3.92456e-07	756	10630	1.84037	3.92456e-07	N/A	1.80838	823	649	1.2681	2.8776e-06	2.37434e-05
CCUUUYNC	8.49756e-07	721	9532	1.83873	8.49756e-07	N/A	1.80725	792	737	1.07463	0.0797786	0.184248
CUYYCUUY	7.65546e-09	984	17688	1.84173	7.65546e-09	N/A	1.80686	1145	1310	0.874046	0.999566	1
RAYUCGCN	7.71564e-09	389	2707	1.77975	7.71564e-09	N/A	1.80606	399	426	0.93662	0.826396	1
CRYGYUCG	4.5517e-07	382	2589	1.79294	4.5517e-07	N/A	1.80606	393	398	0.987437	0.570552	0.852868
UUCCUUNU	8.90118e-07	364	2320	1.79012	8.90118e-07	N/A	1.80606	385	449	0.857461	0.986659	1
CUCUUYCN	3.57209e-08	966	17372	1.84632	3.57209e-08	N/A	1.80349	1076	1167	0.922022	0.972662	1
YNAYUCGC	6.11657e-07	340	2064	1.78547	6.11657e-07	N/A	1.80349	348	399	0.87218	0.968979	1
UUUNCGUN	5.20083e-11	336	2022	1.74913	5.20083e-11	N/A	1.80063	343	218	1.57339	6.54776e-08	8.39997e-07
RAGCGYGY	4.64317e-07	620	7028	1.8283	4.64317e-07	N/A	1.80063	651	590	1.10339	0.0416737	0.10856
YUGUUCNC	6.50156e-07	362	2319	1.78935	6.50156e-07	N/A	1.80063	367	368	0.997283	0.514712	0.788278
NYGYCGUU	8.6945e-07	340	2066	1.7872	8.6945e-07	N/A	1.80063	346	282	1.22695	0.00532653	0.0182387
YUCCUYUY	1.017e-08	1115	23214	1.85061	1.017e-08	N/A	1.79986	1307	1522	0.858739	0.999974	1
GRCGRCAR	2.65675e-07	896	14966	1.84765	2.65675e-07	N/A	1.79853	1009	1024	0.985352	0.630311	0.90396
CGCGGRRA	3.15103e-08	619	6996	1.81998	3.15103e-08	N/A	1.79742	641	607	1.05601	0.167915	0.338542
AGCGRANG	4.67768e-07	648	7739	1.83172	4.67768e-07	N/A	1.79742	669	528	1.26705	2.2966e-05	0.000147819
YUCUYUYC	1.87809e-07	1124	23272	1.85523	1.87809e-07	N/A	1.79656	1314	1473	0.892057	0.998702	1
CNGURGCR	6.72563e-08	1146	24539	1.8555	6.72563e-08	N/A	1.79567	1270	966	1.3147	6.4259e-11	1.82359e-09
GCACGYRN	9.53757e-07	574	5928	1.82456	9.53757e-07	N/A	1.79567	610	673	0.906389	0.960698	1
NAUYCGYC	2.28882e-10	303	1561	1.73444	2.28882e-10	N/A	1.7938	315	296	1.06419	0.221048	0.414438
UUUCGYNN	1.25226e-08	607	6760	1.81672	1.25226e-08	N/A	1.7938	637	469	1.35821	2.19025e-07	2.44187e-06
NUAUAUNR	1.3172e-08	310	1690	1.75858	1.3172e-08	N/A	1.7938	321	313	1.02556	0.375348	0.624358
CUCUNUYC	1.62113e-08	860	13591	1.83761	1.62113e-08	N/A	1.7938	962	1094	0.879342	0.998199	1
UUCCYYUY	2.43486e-07	1009	18892	1.85198	2.43486e-07	N/A	1.7938	1170	1194	0.979899	0.689211	0.958341
CGANNUYU	4.64351e-07	629	7262	1.82968	4.64351e-07	N/A	1.7938	639	644	0.992236	0.555508	0.839086
RYCCGUNU	5.1117e-07	308	1709	1.77836	5.1117e-07	N/A	1.7938	315	279	1.12903	0.0698247	0.164712
NYUCGYUC	5.95126e-07	807	12100	1.84423	5.95126e-07	N/A	1.7938	894	1019	0.877331	0.997868	1
YRGCARCG	8.70068e-07	957	17078	1.85308	8.70068e-07	N/A	1.7938	1087	1045	1.04019	0.181514	0.357493
YUCGYUCN	8.74198e-07	813	12100	1.84423	8.74198e-07	N/A	1.7938	901	1024	0.879883	0.997472	1
NUUCYUUU	6.88757e-09	708	9198	1.82464	6.88757e-09	N/A	1.79248	823	891	0.923681	0.949756	1
GNYUCGYC	2.76035e-07	844	12999	1.84226	2.76035e-07	N/A	1.79248	917	953	0.962225	0.797435	1
UUYCGYNR	4.35743e-07	838	13019	1.8451	4.35743e-07	N/A	1.79248	886	794	1.11587	0.0123979	0.0383188
YYCUUUNC	2.31033e-07	1243	28603	1.86024	2.31033e-07	N/A	1.78967	1462	1454	1.0055	0.441113	0.696608
YUNCGUYR	7.15824e-07	561	5718	1.82334	7.15824e-07	N/A	1.78967	579	551	1.05082	0.202437	0.39089
UUNNCGRG	3.61003e-07	1044	20043	1.85309	3.61003e-07	N/A	1.78855	1130	879	1.28555	1.0721e-08	1.62797e-07
CGCCRNCA	3.3711e-08	787	11455	1.83544	3.3711e-08	N/A	1.78817	855	1085	0.788018	1	1
RRAGCGAG	1.17517e-07	522	4900	1.81213	1.17517e-07	N/A	1.78739	580	489	1.18609	0.00269085	0.0100598
CRCGGRRA	6.52644e-09	780	11131	1.82955	6.52644e-09	N/A	1.78659	815	827	0.98549	0.616438	0.894336
YUYYCUUU	1.25809e-11	926	15803	1.82715	1.25809e-11	N/A	1.78619	1110	1118	0.992844	0.567293	0.850712
NCRCCRUC	2.87155e-08	931	15939	1.84287	2.87155e-08	N/A	1.78619	1013	1028	0.985409	0.630065	0.90396
AGCARCGN	6.28867e-08	765	10885	1.83589	6.28867e-08	N/A	1.78494	815	705	1.15603	0.00239043	0.00902675
GCYRUUYN	3.55894e-07	1246	29100	1.8624	3.55894e-07	N/A	1.78494	1363	1056	1.29072	2.16071e-10	5.46894e-09
CNUYGUUN	7.4831e-07	749	10354	1.84071	7.4831e-07	N/A	1.78494	802	643	1.24728	1.43994e-05	9.8431e-05
CUYUUYCY	3.15973e-09	1118	23182	1.84805	3.15973e-09	N/A	1.78391	1312	1369	0.958364	0.864518	1
CYCUUUYN	9.35336e-09	1173	25339	1.85105	9.35336e-09	N/A	1.78284	1375	1349	1.01927	0.309185	0.538701
UYUYNCGR	1.87947e-08	1154	24486	1.85149	1.87947e-08	N/A	1.78284	1259	1093	1.15188	0.000309827	0.00148416
CGNYCGUY	1.87611e-07	512	4714	1.81238	1.87611e-07	N/A	1.7823	540	566	0.954064	0.782834	1
NAYUCGCN	3.51064e-07	702	8986	1.83388	3.51064e-07	N/A	1.78137	741	845	0.876923	0.995492	1
YNURGCGG	7.55081e-07	956	17079	1.85319	7.55081e-07	N/A	1.7809	1009	759	1.32938	1.37686e-09	2.74347e-08
UYNCUUUY	7.14923e-08	1186	26296	1.85693	7.14923e-08	N/A	1.77945	1479	1435	1.03066	0.207509	0.396597
YUCUYUUC	9.94862e-08	477	4166	1.80816	9.94862e-08	N/A	1.77945	507	614	0.825733	0.999303	1
CGRGRCYU	2.40556e-07	731	9781	1.83543	2.40556e-07	N/A	1.77945	757	620	1.22097	0.000111279	0.000600649
CNGUGGCR	1.8322e-08	881	14240	1.83884	1.8322e-08	N/A	1.77793	952	760	1.25263	1.73922e-06	1.56614e-05
CGUCGYNR	4.16021e-07	636	7501	1.8313	4.16021e-07	N/A	1.77742	688	560	1.22857	0.000145442	0.000746335
GANYNCGU	5.70337e-07	649	7740	1.83195	5.70337e-07	N/A	1.77527	681	608	1.12007	0.0210123	0.0606411
GCACGCRN	3.49717e-11	397	2824	1.765	3.49717e-11	N/A	1.773	424	512	0.828125	0.997989	1
YANCGYCA	7.29988e-07	440	3500	1.80785	7.29988e-07	N/A	1.773	453	483	0.937888	0.8366	1
YYCUUUYC	4.01662e-10	967	17279	1.83643	4.01662e-10	N/A	1.77157	1102	1082	1.01848	0.33434	0.575569
NGAGYRAG	1.937e-07	1223	27669	1.85898	1.937e-07	N/A	1.77095	1445	1152	1.25434	4.47484e-09	7.90696e-08
NYCYUUUC	1.12085e-10	1250	28858	1.84691	1.12085e-10	N/A	1.77059	1439	1452	0.991047	0.595524	0.872101
NGCACGCR	2.80601e-11	394	2672	1.75674	2.80601e-11	N/A	1.76934	419	511	0.819961	0.998723	1
YUUYCGNR	8.08922e-11	1200	26556	1.84417	8.08922e-11	N/A	1.76934	1309	1213	1.07914	0.0279633	0.0778235
YCCUUUYU	7.00797e-08	399	2865	1.79062	7.00797e-08	N/A	1.76934	428	436	0.981651	0.607253	0.885424
UYRUUCNC	4.09121e-07	421	3178	1.80159	4.09121e-07	N/A	1.76934	436	501	0.870259	0.983142	1
CGAGNUYY	2.17457e-07	656	7974	1.83058	2.17457e-07	N/A	1.76804	661	685	0.964964	0.743498	1
YCUUUYCC	3.30074e-07	599	6571	1.82528	3.30074e-07	N/A	1.76804	643	582	1.10481	0.0406793	0.106712
CUUYCYUU	5.11418e-15	526	4968	1.7686	5.11418e-15	N/A	1.76532	572	546	1.04762	0.218404	0.409891
CACGCRNR	6.71242e-08	568	5904	1.81717	6.71242e-08	N/A	1.76532	633	820	0.771951	1	1
UUCGYYYY	1.13082e-07	609	6784	1.82317	1.13082e-07	N/A	1.76532	644	634	1.01577	0.389843	0.642761
GUUCRNYC	1.69591e-07	378	2586	1.79086	1.69591e-07	N/A	1.76532	388	430	0.902326	0.929015	1
URNYUCGC	3.06668e-07	412	3021	1.79714	3.06668e-07	N/A	1.76532	426	455	0.936264	0.835724	1
GAYYCGYY	1.43452e-07	608	6787	1.82397	1.43452e-07	N/A	1.76243	632	603	1.04809	0.204626	0.392287
UYYCUUUY	1.58514e-14	870	13705	1.81068	1.58514e-14	N/A	1.76183	1058	1053	1.00475	0.456671	0.713977
UCYUUUYN	3.36198e-08	1137	24085	1.85326	3.36198e-08	N/A	1.76157	1394	1453	0.959394	0.865583	1
UUUCGCNN	4.88459e-07	389	2733	1.79684	4.88459e-07	N/A	1.76091	402	294	1.36735	2.12245e-05	0.000137555
GAYYCGYC	6.01889e-07	391	2732	1.79619	6.01889e-07	N/A	1.76091	398	388	1.02577	0.360663	0.606937
YGYGCUCR	1.6233e-07	550	5497	1.81719	1.6233e-07	N/A	1.75934	592	631	0.938193	0.867617	1
YYCYUUUC	3.17814e-18	865	13607	1.79773	3.17814e-18	N/A	1.75603	978	1025	0.954146	0.853179	1
CUUUCCNU	2.39491e-12	362	2255	1.73997	2.39491e-12	N/A	1.75603	377	335	1.12537	0.0577418	0.141744
CUUYCNUU	9.29597e-11	650	7635	1.8071	9.29597e-11	N/A	1.75603	718	728	0.986264	0.603715	0.882027
UYCCUUUN	5.64177e-07	636	7505	1.83228	5.64177e-07	N/A	1.75603	693	750	0.924	0.93326	1
NUYCCUUU	5.64177e-07	636	7505	1.83228	5.64177e-07	N/A	1.75603	692	753	0.918991	0.945721	1
CUCUUYNY	5.49941e-08	1408	37043	1.86324	5.49941e-08	N/A	1.75488	1657	1837	0.902014	0.998837	1
NUUYNCGU	3.15027e-10	663	7888	1.81084	3.15027e-10	N/A	1.7534	693	531	1.30508	1.82426e-06	1.63485e-05
GUUNUCRN	4.50165e-08	727	9763	1.83205	4.50165e-08	N/A	1.7534	764	715	1.06853	0.10131	0.224029
CYRCUCGY	2.86285e-07	508	4721	1.81507	2.86285e-07	N/A	1.75249	529	677	0.781388	0.99999	1
GUUYUYRN	1.08766e-09	956	16942	1.83832	1.08766e-09	N/A	1.75061	1069	946	1.13002	0.00307096	0.0112562
YYCUYUUC	1.05385e-08	971	17339	1.84281	1.05385e-08	N/A	1.75061	1087	1254	0.866826	0.999721	1
AYUCGNYG	8.11829e-08	340	2053	1.77595	8.11829e-08	N/A	1.75061	348	364	0.956044	0.725622	0.985562
GAGCGNRU	3.21889e-07	356	2320	1.79012	3.21889e-07	N/A	1.75061	362	315	1.14921	0.0354313	0.0950588
CCUCGRCR	6.69348e-07	347	2193	1.7902	6.69348e-07	N/A	1.75061	355	385	0.922078	0.864948	1
CUCUYUYY	1.72589e-08	974	17342	1.84313	1.72589e-08	N/A	1.74867	1192	1329	0.896915	0.996819	1
YUYUCGCN	3.77388e-09	822	12308	1.83046	3.77388e-09	N/A	1.74706	888	881	1.00795	0.433909	0.691081
UCYUUUYY	1.66303e-08	869	13916	1.83855	1.66303e-08	N/A	1.74665	1033	1014	1.01874	0.337262	0.579003
YCCUUUYN	4.3812e-10	1179	25711	1.84652	4.3812e-10	N/A	1.74614	1355	1384	0.979046	0.710251	0.976725
YUNYCUUU	1.35093e-08	1223	27590	1.85367	1.35093e-08	N/A	1.74596	1509	1487	1.01479	0.343867	0.588118
GUUYYCRN	3.58497e-07	1382	35522	1.86526	3.58497e-07	N/A	1.74596	1532	1445	1.06021	0.0554099	0.137279
GUUYUCRN	1.27466e-13	513	4601	1.76894	1.27466e-13	N/A	1.74456	533	510	1.0451	0.238179	0.439516
NUUUNCGU	2.71932e-11	333	1892	1.73737	2.71932e-11	N/A	1.74456	339	222	1.52703	3.91126e-07	4.00317e-06
CGGGGCYU	2.43588e-08	352	2170	1.77143	2.43588e-08	N/A	1.74456	358	318	1.12579	0.0619679	0.149377
CUUYCNYU	1.16691e-07	1457	39775	1.86597	1.16691e-07	N/A	1.74456	1743	1842	0.946254	0.95088	1
YCRYUCGY	5.82953e-07	618	7034	1.82986	5.82953e-07	N/A	1.74456	662	824	0.803398	0.999987	1
CGUYUYYC	5.97428e-07	481	4176	1.8125	5.97428e-07	N/A	1.74456	487	514	0.947471	0.803278	1
GUUNUYGN	6.28373e-09	771	10843	1.82881	6.28373e-09	N/A	1.74193	820	652	1.25767	5.96666e-06	4.50627e-05
ARCGRANG	1.66782e-07	795	11782	1.84094	1.66782e-07	N/A	1.73917	842	692	1.21676	6.4118e-05	0.000369517
YRCNCUCG	3.01594e-07	984	17769	1.85017	3.01594e-07	N/A	1.73877	1084	1159	0.935289	0.943358	1
RGAGYRAG	3.13644e-09	855	13571	1.83491	3.13644e-09	N/A	1.73774	948	739	1.28281	1.80465e-07	2.07369e-06
CUCGNNAG	1.16393e-08	728	9742	1.82811	1.16393e-08	N/A	1.73627	772	792	0.974747	0.693474	0.962844
NGCYRUUU	2.85904e-07	748	10341	1.8384	2.85904e-07	N/A	1.73627	782	534	1.46442	4.06208e-12	1.76937e-10
AYUCGYYN	4.70203e-11	578	6047	1.79756	4.70203e-11	N/A	1.734	606	657	0.922374	0.924364	1
NUUUCGYN	7.57667e-09	606	6757	1.81591	7.57667e-09	N/A	1.734	635	467	1.35974	2.08759e-07	2.34135e-06
NNUUUCGY	7.16255e-08	605	6783	1.8229	7.16255e-08	N/A	1.734	634	461	1.37527	8.56574e-08	1.07675e-06
CGCGGRNA	2.63172e-07	859	13641	1.84438	2.63172e-07	N/A	1.7327	913	896	1.01897	0.34469	0.588118
GUUCNCRN	1.36195e-07	1042	20026	1.85152	1.36195e-07	N/A	1.73233	1110	1199	0.925771	0.967998	1
NYCCUUUY	2.6289e-10	1172	25251	1.84462	2.6289e-10	N/A	1.73182	1347	1391	0.968368	0.799793	1
CGCGRRRA	8.59538e-08	830	12673	1.8396	8.59538e-08	N/A	1.73002	866	849	1.02002	0.340718	0.583866
CGUCUNYC	1.03928e-07	438	3487	1.80114	1.03928e-07	N/A	1.73002	454	473	0.959831	0.7337	0.992289
YCRCUCGC	3.75189e-07	432	3332	1.80206	3.75189e-07	N/A	1.73002	460	607	0.757825	0.999997	1
CRCGARRC	9.78905e-07	439	3503	1.8094	9.78905e-07	N/A	1.73002	442	470	0.940426	0.823082	1
RAGCGNGY	1.79359e-07	1366	34995	1.86451	1.79359e-07	N/A	1.7285	1573	1281	1.22795	2.30377e-08	3.24433e-07
YUUCNUUU	3.67311e-11	708	9133	1.81174	3.67311e-11	N/A	1.72721	826	824	1.00243	0.480365	0.745422
YCYUUUYY	2.39611e-10	1360	34256	1.85208	2.39611e-10	N/A	1.72695	1689	1612	1.04777	0.090091	0.203302
NGUUNUCR	4.43186e-08	723	9484	1.82948	4.43186e-08	N/A	1.72663	753	705	1.06809	0.104363	0.229696
RYUCGCYR	9.28369e-07	665	8243	1.83627	9.28369e-07	N/A	1.72663	717	750	0.956	0.805542	1
UCCUYUYN	4.13329e-09	1458	39652	1.8602	4.13329e-09	N/A	1.72576	1741	1983	0.877963	0.999963	1
ARNUNUCG	7.19898e-07	556	5725	1.82557	7.19898e-07	N/A	1.72576	572	546	1.04762	0.218404	0.409891
RYACGCGN	6.8752e-09	380	2565	1.77632	6.8752e-09	N/A	1.72427	404	533	0.757974	0.999987	1
YYYUUUYC	9.56697e-09	1427	38052	1.86082	9.56697e-09	N/A	1.72427	1794	1737	1.03282	0.16872	0.339798
YUUCCUUY	8.95965e-13	597	6445	1.79028	8.95965e-13	N/A	1.72306	655	712	0.919944	0.938423	1
CYNUUUCY	5.30728e-08	1443	38640	1.86343	5.30728e-08	N/A	1.72275	1734	1583	1.09539	0.00437298	0.0154248
CYNUUUYC	1.46824e-11	1299	31196	1.84592	1.46824e-11	N/A	1.72205	1514	1321	1.1461	0.000144608	0.000744095
YNGUUCRY	5.1723e-10	535	5249	1.80007	5.1723e-10	N/A	1.72119	552	589	0.937182	0.863322	1
NUCYUUUY	2.31073e-08	1133	23638	1.8512	2.31073e-08	N/A	1.72119	1389	1464	0.94877	0.919861	1
CUCGNNAR	3.06654e-07	993	18138	1.85063	3.06654e-07	N/A	1.72119	1073	1165	0.92103	0.974096	1
YCRCUCGY	6.57851e-07	512	4726	1.81699	6.57851e-07	N/A	1.72119	548	711	0.770745	0.999998	1
YCYUUUYC	6.92978e-09	866	13902	1.8367	6.92978e-09	N/A	1.71983	970	922	1.05206	0.1349	0.284537
YGUNCGYC	1.0174e-07	648	7719	1.82698	1.0174e-07	N/A	1.71927	692	658	1.05167	0.177389	0.351959
CGRGRYYU	5.05275e-07	1070	21249	1.85597	5.05275e-07	N/A	1.71878	1137	949	1.1981	1.92552e-05	0.000126989
UYRNRUCG	9.05869e-15	390	2638	1.73439	9.05869e-15	N/A	1.71796	392	313	1.2524	0.00146345	0.00589472
YYRYUCGC	2.39845e-07	742	10052	1.83565	2.39845e-07	N/A	1.71796	809	968	0.835744	0.999919	1
NGUUYUYR	9.83641e-10	951	16571	1.83612	9.83641e-10	N/A	1.71629	1046	931	1.12352	0.00484931	0.0168199
YCRYUCGC	9.95669e-08	510	4710	1.81084	9.95669e-08	N/A	1.71629	545	690	0.789855	0.999982	1
AGNUYYCG	6.64541e-07	731	9797	1.83843	6.64541e-07	N/A	1.71457	766	832	0.920673	0.950634	1
UUYCUUUN	3.40192e-08	773	10865	1.83252	3.40192e-08	N/A	1.71407	917	899	1.02002	0.33637	0.578001
CUNUUUCN	4.18653e-09	973	17313	1.84005	4.18653e-09	N/A	1.7137	1113	1129	0.985828	0.632285	0.904994
CYCUYUYC	7.06827e-07	1282	30544	1.86426	7.06827e-07	N/A	1.71297	1535	1533	1.0013	0.485598	0.751053
CUUUCCUU	2.29716e-16	133	252	1.49112	2.29716e-16	0	1.71101	136	126	1.07937	0.268353	0.483485
URNCUCGY	7.71564e-09	389	2707	1.77975	7.71564e-09	N/A	1.71101	405	451	0.898004	0.942053	1
CNUCGRCG	4.13801e-08	501	4515	1.806	4.13801e-08	N/A	1.71101	525	479	1.09603	0.073286	0.171153
ARNUYUCG	6.018e-08	362	2305	1.77855	6.018e-08	N/A	1.71101	376	354	1.06215	0.207749	0.39665
YYNUUUCC	1.00295e-07	1493	41422	1.86577	1.00295e-07	N/A	1.71101	1775	1592	1.11495	0.00080589	0.00347795
AYUCGCNN	1.39708e-07	714	9233	1.83158	1.39708e-07	N/A	1.71101	754	846	0.891253	0.989276	1
UNUUYCGR	2.86116e-07	391	2727	1.7929	2.86116e-07	N/A	1.71101	401	342	1.17251	0.015213	0.0455903
GAGCNYGY	2.94348e-07	1408	37105	1.86635	2.94348e-07	N/A	1.71101	1573	1305	1.20536	2.93235e-07	3.15649e-06
NGUUYYCR	1.54042e-07	1370	34980	1.86371	1.54042e-07	N/A	1.70915	1508	1425	1.05825	0.0626902	0.150344
CUUYCYYU	4.25832e-09	1126	23608	1.84885	4.25832e-09	N/A	1.70898	1334	1338	0.99701	0.53084	0.807032
YCUUUYYC	9.71907e-08	1008	18873	1.85011	9.71907e-08	N/A	1.70853	1165	1107	1.05239	0.111838	0.243007
CGCGRRNA	8.2378e-09	1150	24474	1.85059	8.2378e-09	N/A	1.70648	1236	1259	0.981732	0.677407	0.947614
GUUYNCGR	2.56582e-07	599	6568	1.82444	2.56582e-07	N/A	1.70648	618	449	1.37639	1.14728e-07	1.37397e-06
UYNCCCUC	2.7096e-07	940	16335	1.84869	2.7096e-07	N/A	1.70596	1127	1072	1.05131	0.120424	0.258071
YUCNUUUY	3.22514e-08	1139	24082	1.85303	3.22514e-08	N/A	1.70476	1391	1409	0.987225	0.633135	0.904994
CGRGGCNU	5.17658e-08	701	8960	1.82857	5.17658e-08	N/A	1.7033	730	628	1.16242	0.00282094	0.0104214
UUUCYUUU	2.72001e-07	339	2061	1.78287	2.72001e-07	N/A	1.7033	388	349	1.11175	0.0754182	0.175041
UNYCUUUY	2.41378e-10	1118	23122	1.84327	2.41378e-10	N/A	1.70256	1391	1382	1.00651	0.432147	0.690036
YYUUUYCC	7.21487e-07	897	14982	1.84963	7.21487e-07	N/A	1.70228	1008	902	1.11752	0.00764508	0.0252099
CUUCYUUY	1.63158e-08	520	4882	1.80547	1.63158e-08	N/A	1.70166	572	703	0.813656	0.999878	1
UCCUYUNY	4.86738e-07	1455	39838	1.86892	4.86738e-07	N/A	1.70166	1765	1979	0.891865	0.999765	1
CUUYCGCN	7.93554e-07	565	5935	1.82672	7.93554e-07	N/A	1.70166	591	618	0.956311	0.781278	1
UYCUYUUY	1.23653e-07	940	16318	1.84676	1.23653e-07	N/A	1.70054	1111	1221	0.90991	0.988633	1
NGCYRUUY	3.74368e-07	1239	28624	1.8616	3.74368e-07	N/A	1.70029	1353	1066	1.26923	2.68453e-09	4.92953e-08
RRYUCGYY	2.86349e-11	924	15460	1.82656	2.86349e-11	N/A	1.69912	983	1076	0.913569	0.979795	1
AGCAGCGN	2.01429e-09	666	8165	1.81889	2.01429e-09	N/A	1.69912	711	573	1.24084	5.87692e-05	0.000342912
CCGRUUYN	1.75154e-08	475	4153	1.80252	1.75154e-08	N/A	1.69912	477	444	1.07432	0.138433	0.290678
YGYYRUUR	1.29549e-07	690	8715	1.8305	1.29549e-07	N/A	1.69912	727	560	1.29821	1.61927e-06	1.47946e-05
CUYUCGNC	2.40669e-07	468	3997	1.80942	2.40669e-07	N/A	1.69912	477	529	0.901701	0.949443	1
UAANNRUU	5.88511e-07	473	3999	1.81032	5.88511e-07	N/A	1.69912	518	506	1.02372	0.35383	0.59975
YGRGRCUU	6.30793e-07	505	4733	1.81968	6.30793e-07	N/A	1.69912	511	401	1.27431	0.00013502	0.000703694
AGYAGCGN	6.90413e-08	761	10595	1.83431	6.90413e-08	N/A	1.69726	816	643	1.26905	2.96082e-06	2.43228e-05
ARCAGCGN	3.1469e-07	768	10909	1.83994	3.1469e-07	N/A	1.69726	828	736	1.125	0.0100007	0.0321845
UUYCGNRU	2.35687e-07	345	2189	1.78694	2.35687e-07	N/A	1.69471	354	340	1.04118	0.297559	0.521844
YGYCGUUN	9.00144e-07	342	2065	1.78633	9.00144e-07	N/A	1.69471	348	279	1.24731	0.00292928	0.0107791
UCYYUUYC	8.1832e-08	1008	18869	1.84972	8.1832e-08	N/A	1.6938	1168	1176	0.993197	0.565622	0.849221
CUUNCYUU	8.49162e-08	693	8706	1.82861	8.49162e-08	N/A	1.6934	761	720	1.05694	0.143351	0.296701
NUCCUYUY	1.51978e-08	1453	39143	1.86174	1.51978e-08	N/A	1.69287	1736	1993	0.871049	0.999987	1
YCUYUUYC	3.24231e-12	1023	19032	1.8293	3.24231e-12	N/A	1.69099	1186	1267	0.936069	0.949022	1
CRCGRRRA	5.07655e-08	1048	20403	1.85061	5.07655e-08	N/A	1.69099	1110	1170	0.948718	0.895544	1
NYGUUCGN	2.58701e-07	549	5504	1.8195	2.58701e-07	N/A	1.69099	569	424	1.34198	2.09794e-06	1.83619e-05
NNYGUUCG	2.84406e-07	548	5505	1.81983	2.84406e-07	N/A	1.69099	570	426	1.33803	2.52362e-06	2.12916e-05
CGGGRCNU	2.00648e-08	696	8954	1.82735	2.00648e-08	N/A	1.69004	721	637	1.13187	0.0113203	0.0356951
YUUCYUYU	6.46349e-07	1032	19676	1.85465	6.46349e-07	N/A	1.69004	1241	1416	0.876412	0.999657	1
CUYUUUCN	8.25553e-07	662	7986	1.83333	8.25553e-07	N/A	1.69004	739	765	0.966013	0.748706	1
CUYYCNUU	7.097e-08	1203	26733	1.85646	7.097e-08	N/A	1.68967	1398	1461	0.956879	0.880649	1
CGRGRCNU	9.47174e-08	997	18498	1.8498	9.47174e-08	N/A	1.68842	1053	892	1.18049	0.000130806	0.000684359
YYUYYUCG	3.88885e-07	916	15655	1.8496	3.88885e-07	N/A	1.68842	1018	984	1.03455	0.223662	0.418083
CCUUUYYN	7.05333e-08	1355	34452	1.86267	7.05333e-08	N/A	1.68724	1607	1456	1.10371	0.0031824	0.0116419
UNNUUCGC	8.24852e-11	327	1902	1.74656	8.24852e-11	N/A	1.68508	332	305	1.08852	0.142359	0.295937
CUYYCYUU	1.80231e-10	941	16192	1.8325	1.80231e-10	N/A	1.68508	1070	1113	0.961366	0.821299	1
GNCGNCAA	5.52404e-10	438	3451	1.78254	5.52404e-10	N/A	1.68508	444	614	0.723127	1	1
UYCCCCYC	2.64272e-08	555	5691	1.81473	2.64272e-08	N/A	1.68508	627	569	1.10193	0.0467602	0.118675
GYGNUCGG	7.94016e-08	636	7480	1.82617	7.94016e-08	N/A	1.68508	680	579	1.17444	0.00221026	0.00843139
YNNCGGUA	1.42543e-07	474	3986	1.80444	1.42543e-07	N/A	1.68508	486	394	1.2335	0.000963302	0.0040913
AYUCGNUN	3.40077e-07	414	3020	1.79655	3.40077e-07	N/A	1.68508	424	466	0.909871	0.920411	1
YGGGRYYU	3.57949e-07	1250	29091	1.86182	3.57949e-07	N/A	1.68508	1368	1201	1.13905	0.000492387	0.00223845
YCCUYUYU	4.39761e-07	907	15312	1.84905	4.39761e-07	N/A	1.68508	1074	1105	0.971946	0.746687	1
UYGNGCYG	2.02112e-07	1033	19641	1.85135	2.02112e-07	N/A	1.68196	1091	921	1.18458	7.5335e-05	0.000426291
YYYCUUUC	1.11551e-09	929	15880	1.83605	1.11551e-09	N/A	1.68161	1078	1143	0.943132	0.916089	1
NUUUNCGY	1.35203e-08	778	11146	1.83202	1.35203e-08	N/A	1.68116	830	588	1.41156	6.52702e-11	1.82464e-09
AGUUNYYG	2.56263e-07	650	7728	1.82911	2.56263e-07	N/A	1.67982	683	504	1.35516	1.02083e-07	1.2579e-06
YUYUUNCG	2.01827e-07	504	4525	1.81	2.01827e-07	N/A	1.67872	529	448	1.1808	0.00477904	0.016607
NGUUCUYR	9.18259e-07	484	4177	1.81293	9.18259e-07	N/A	1.67872	492	513	0.959064	0.74615	1
NAGYAGCG	8.21301e-09	757	10566	1.82929	8.21301e-09	N/A	1.67706	813	642	1.26636	3.68078e-06	2.93366e-05
YUUUCGNY	1.83997e-08	411	3003	1.78644	1.83997e-08	N/A	1.67706	420	362	1.16022	0.0190361	0.0554505
UUYCUUYY	7.65491e-08	1004	18479	1.8479	7.65491e-08	N/A	1.67706	1239	1390	0.891367	0.998385	1
ANUCGNYG	1.57697e-07	763	10603	1.8357	1.57697e-07	N/A	1.67706	814	740	1.1	0.0302466	0.0833117
NANGCGAG	2.36131e-07	798	11784	1.84125	2.36131e-07	N/A	1.67706	864	800	1.08	0.0583322	0.142544
NUCGYUNU	4.25752e-07	750	10342	1.83858	4.25752e-07	N/A	1.67706	806	775	1.04	0.217801	0.409891
CNUCGNCU	4.73619e-07	817	12401	1.84429	4.73619e-07	N/A	1.67706	863	835	1.03353	0.248411	0.453041
YRUUCGNY	7.54222e-07	419	3184	1.80499	7.54222e-07	N/A	1.67706	434	355	1.22254	0.0024581	0.00922648
GCYNUUYU	2.94821e-07	989	18147	1.85155	2.94821e-07	N/A	1.67536	1081	893	1.21053	1.1612e-05	8.11538e-05
CUNNCUCG	4.20254e-07	922	15646	1.84853	4.20254e-07	N/A	1.67536	1009	1199	0.841535	0.999974	1
NUUYCUUU	2.77715e-08	770	10865	1.83252	2.77715e-08	N/A	1.67421	914	885	1.03277	0.247074	0.452804
YCRCUYGC	2.19975e-07	594	6340	1.82132	2.19975e-07	N/A	1.67421	635	822	0.772506	1	1
UUYCRCRN	4.6137e-07	867	13980	1.84701	4.6137e-07	N/A	1.67421	931	1099	0.847134	0.999904	1
CNUCGGCR	6.45388e-07	572	5925	1.82364	6.45388e-07	N/A	1.67421	596	560	1.06429	0.14484	0.298119
NGGGGYYU	9.23216e-07	1318	32515	1.8661	9.23216e-07	N/A	1.67338	1455	1423	1.02249	0.275423	0.49224
UUCYYUUY	9.01003e-10	931	15873	1.83524	9.01003e-10	N/A	1.67315	1105	1148	0.962544	0.81751	1
NRUUCGYY	5.88668e-16	498	4391	1.7564	5.88668e-16	N/A	1.67187	519	463	1.12095	0.0369662	0.0983966
NGUUYUCR	1.102e-13	512	4603	1.7697	1.102e-13	N/A	1.67187	526	502	1.04781	0.227067	0.423229
YUUYCGYR	8.24027e-07	485	4365	1.81799	8.24027e-07	N/A	1.67187	497	414	1.20048	0.00298056	0.0109462
UUYCYYUU	8.65426e-07	901	14980	1.84938	8.65426e-07	N/A	1.67187	1052	1021	1.03036	0.247978	0.453019
GUUCUYNY	6.86805e-07	661	7984	1.83287	6.86805e-07	N/A	1.67084	694	738	0.940379	0.877532	1
CCRCUYGC	5.75225e-09	388	2707	1.77975	5.75225e-09	N/A	1.66823	398	532	0.74812	0.999994	1
UUCCUUNC	2.28359e-08	390	2713	1.78369	2.28359e-08	N/A	1.66823	406	438	0.926941	0.864657	1
YUCGYUYU	1.69413e-07	364	2310	1.78241	1.69413e-07	N/A	1.66823	386	413	0.934625	0.83026	1
YUUYUYCG	2.04015e-07	397	2875	1.79688	2.04015e-07	N/A	1.66823	404	400	1.01	0.443908	0.699493
NUUUCGCN	5.19554e-07	391	2731	1.79553	5.19554e-07	N/A	1.66823	403	294	1.37075	1.82434e-05	0.00012117
UUNCGYYR	7.61377e-07	651	7742	1.83243	7.61377e-07	N/A	1.66555	678	596	1.13758	0.0107991	0.0343408
YYCUUUCN	1.84163e-08	1317	32388	1.85882	1.84163e-08	N/A	1.66445	1560	1583	0.985471	0.659191	0.931823
UUUNCGNG	2.05243e-08	494	4322	1.80008	2.05243e-08	N/A	1.66445	520	351	1.48148	5.13082e-09	8.7364e-08
YNUYCUCG	1.54991e-07	879	14283	1.8444	1.54991e-07	N/A	1.66445	970	979	0.990807	0.580769	0.860516
CGUCRNCG	2.40633e-07	482	4167	1.80859	2.40633e-07	N/A	1.66445	503	485	1.03711	0.283439	0.50416
UYCGYYYU	9.33943e-08	707	9237	1.83237	9.33943e-08	N/A	1.66348	755	808	0.934406	0.909973	1
YGYGYUCR	1.14684e-07	708	9237	1.83237	1.14684e-07	N/A	1.66348	761	784	0.970663	0.720775	0.983114
YGCGNUCR	3.21109e-07	730	9787	1.83655	3.21109e-07	N/A	1.66348	784	835	0.938922	0.897511	1
NGUUCNCR	1.1407e-07	1046	20426	1.8527	1.1407e-07	N/A	1.66303	1104	1177	0.937978	0.936803	1
YRYGCUYR	1.51064e-07	984	17753	1.8485	1.51064e-07	N/A	1.66303	1072	1071	1.00093	0.491383	0.758122
YGUNGCGG	4.76996e-07	536	5311	1.82133	4.76996e-07	N/A	1.66184	554	305	1.81639	0	0
NCCUUUYY	8.51181e-08	1344	33418	1.8611	8.51181e-08	N/A	1.66101	1591	1456	1.09272	0.0072292	0.024093
YUUUNCGN	2.76963e-11	853	13161	1.82159	2.76963e-11	N/A	1.66051	923	729	1.26612	9.07248e-07	8.6295e-06
YYCCUUUY	1.65321e-09	831	12604	1.82958	1.65321e-09	N/A	1.66051	944	992	0.951613	0.862344	1
CGUCUNNC	2.2925e-07	635	7494	1.82959	2.2925e-07	N/A	1.65993	667	681	0.979442	0.648515	0.920203
YGCGYUYR	7.56659e-08	707	9234	1.83178	7.56659e-08	N/A	1.65848	758	754	1.00531	0.459034	0.716475
CGUYNGUY	8.56224e-07	350	2193	1.7902	8.56224e-07	N/A	1.65848	366	338	1.08284	0.145646	0.298585
CGGGGCNU	1.4226e-07	477	4169	1.80946	1.4226e-07	N/A	1.6564	493	451	1.09313	0.0858152	0.196854
NUUYCRCR	2.31841e-07	871	13962	1.84463	2.31841e-07	N/A	1.6564	937	1092	0.858059	0.99971	1
YCUNYCGA	9.25798e-07	478	4183	1.81554	9.25798e-07	N/A	1.6564	488	496	0.983871	0.60065	0.878234
NGAGCRAG	1.51077e-07	840	12995	1.8417	1.51077e-07	N/A	1.65563	965	831	1.16125	0.000783648	0.00339762
UYYYUUUC	4.39761e-07	907	15312	1.84905	4.39761e-07	N/A	1.65563	1100	1121	0.981267	0.672057	0.944592
RUYCGYNU	2.18585e-11	518	4832	1.78698	2.18585e-11	N/A	1.65499	539	515	1.0466	0.229878	0.427568
YYUUUNCG	5.87222e-10	504	4476	1.7904	5.87222e-10	N/A	1.65499	528	397	1.32997	8.26471e-06	6.02327e-05
AUYCGYYN	8.75348e-08	508	4710	1.81084	8.75348e-08	N/A	1.65499	536	523	1.02486	0.34477	0.588118
RNUYCGUY	3.21898e-07	534	5100	1.81559	3.21898e-07	N/A	1.65499	556	592	0.939189	0.855997	1
NCACUYGY	5.65317e-07	493	4352	1.81258	5.65317e-07	N/A	1.65499	508	602	0.843854	0.997609	1
UUNGCGNG	9.03457e-07	530	5115	1.82093	9.03457e-07	N/A	1.65499	548	362	1.51381	3.5055e-10	8.00707e-09
CGUYUNYC	1.54906e-07	688	8721	1.83176	1.54906e-07	N/A	1.6532	718	704	1.01989	0.355222	0.60019
CCRYUYGY	7.71674e-07	694	8737	1.83512	7.71674e-07	N/A	1.6532	729	828	0.880435	0.993945	1
NUUNUYCG	2.49299e-10	783	11080	1.82117	2.49299e-10	N/A	1.6526	829	696	1.19109	0.000329875	0.00156024
UYCYUUUY	6.56161e-10	753	10244	1.82116	6.56161e-10	N/A	1.65211	891	958	0.930063	0.9404	1
YUUNUCCG	4.26903e-11	362	2268	1.75	4.26903e-11	N/A	1.64764	369	364	1.01374	0.42674	0.687879
UUNUYCGY	1.27036e-09	454	3613	1.7842	1.27036e-09	N/A	1.64764	464	385	1.20519	0.00335127	0.0121411
UCGNGYUG	1.52553e-09	359	2289	1.7662	1.52553e-09	N/A	1.64764	363	303	1.19802	0.0100372	0.0322466
UNGUUCNC	2.26467e-08	443	3471	1.79287	2.26467e-08	N/A	1.64764	453	507	0.893491	0.959319	1
CGCGYUNR	1.65188e-07	828	12688	1.84178	1.65188e-07	N/A	1.64764	880	836	1.05263	0.144079	0.297855
CGUCNGUN	5.55787e-07	434	3334	1.80314	5.55787e-07	N/A	1.64764	452	410	1.10244	0.0762831	0.17683
CGUYGCNG	5.63029e-07	586	6361	1.82735	5.63029e-07	N/A	1.64764	626	482	1.29876	7.58998e-06	5.59686e-05
GGYGUNRU	5.75441e-07	403	2876	1.7975	5.75441e-07	N/A	1.64764	398	294	1.35374	3.85103e-05	0.000235718
YGUUYUYR	6.95973e-07	450	3664	1.80938	6.95973e-07	N/A	1.64764	468	403	1.16129	0.0138171	0.0418084
CUCUUYYN	5.25761e-09	1500	41883	1.86147	5.25761e-09	N/A	1.64532	1783	2030	0.878325	0.999968	1
YCUUUYNC	3.289e-09	1280	30370	1.85364	3.289e-09	N/A	1.64491	1509	1446	1.04357	0.12324	0.263202
YYUCYUUU	7.54642e-08	888	14601	1.84333	7.54642e-08	N/A	1.64405	1056	1127	0.937001	0.935695	1
UUCGYYRN	5.08986e-07	671	8229	1.83315	5.08986e-07	N/A	1.64175	712	583	1.22127	0.000168722	0.000858741
UUCCUYYU	9.67254e-07	625	7277	1.83346	9.67254e-07	N/A	1.64175	680	813	0.836408	0.999711	1
CRGANCRA	9.91783e-08	638	7479	1.82593	9.91783e-08	N/A	1.64088	645	662	0.97432	0.680905	0.949912
CRGAGYRA	3.62536e-07	516	4916	1.81805	3.62536e-07	N/A	1.63971	530	455	1.16484	0.0084311	0.0276074
GNUUCGNC	5.12367e-07	505	4731	1.81892	5.12367e-07	N/A	1.63971	526	460	1.14348	0.0177824	0.0523995
YYUCNUUU	3.95435e-07	1149	24581	1.85868	3.95435e-07	N/A	1.63923	1404	1406	0.998578	0.515048	0.788278
RRAGYRAG	6.51121e-09	1291	30880	1.85566	6.51121e-09	N/A	1.63627	1465	1178	1.24363	1.18503e-08	1.74768e-07
GYUYUCGR	5.16488e-11	352	2140	1.74694	5.16488e-11	N/A	1.63552	358	342	1.04678	0.272675	0.488727
CGAGCANR	8.929e-09	331	1919	1.76217	8.929e-09	N/A	1.63552	329	306	1.07516	0.180693	0.35645
UYYUCGNG	5.95428e-08	660	7954	1.82599	5.95428e-08	N/A	1.63552	695	639	1.08764	0.0626084	0.15034
YCUNUUUC	6.77079e-08	607	6779	1.82182	6.77079e-08	N/A	1.63552	679	705	0.963121	0.757688	1
UYUCGCYR	5.05286e-07	346	2192	1.78939	5.05286e-07	N/A	1.63552	355	315	1.12698	0.0611326	0.147935
CGNCANCG	9.80671e-07	1228	28193	1.86351	9.80671e-07	N/A	1.63409	1399	1482	0.943995	0.938989	1
NARCAGCG	3.6966e-08	766	10878	1.83471	3.6966e-08	N/A	1.63293	827	734	1.1267	0.00928969	0.0301031
CCUCGNCR	4.18875e-07	687	8736	1.83491	4.18875e-07	N/A	1.63116	748	802	0.932668	0.914906	1
UNYUCRCG	5.32768e-07	485	4361	1.81633	5.32768e-07	N/A	1.63116	508	540	0.940741	0.838542	1
CUNYYUCG	2.2207e-07	815	12390	1.84265	2.2207e-07	N/A	1.62953	887	942	0.941614	0.900786	1
YUUCGYNU	1.29027e-08	402	2852	1.7825	1.29027e-08	N/A	1.62754	419	367	1.14169	0.0318139	0.0866097
YYYCGNUA	8.61282e-07	419	3185	1.80556	8.61282e-07	N/A	1.62754	429	501	0.856287	0.990886	1
NYGYYGUU	1.71431e-09	881	14198	1.83342	1.71431e-09	N/A	1.62662	937	796	1.17714	0.00035326	0.00165002
YGYYGUUN	1.76832e-09	879	14201	1.83381	1.76832e-09	N/A	1.62662	935	790	1.18354	0.000240437	0.00118236
YGUUCGNN	2.58575e-07	548	5504	1.8195	2.58575e-07	N/A	1.62596	569	428	1.32944	3.99382e-06	3.14304e-05
CACUYGYN	6.39581e-07	496	4545	1.818	6.39581e-07	N/A	1.62596	513	603	0.850746	0.996471	1
NUUNCGUY	7.63627e-07	571	5928	1.82456	7.63627e-07	N/A	1.62596	595	549	1.08379	0.086912	0.197796
YYYCUUUY	2.82468e-12	1495	41647	1.85098	2.82468e-12	N/A	1.62561	1949	2089	0.932982	0.986208	1
NRAGCRAG	1.88462e-07	1207	27225	1.8595	1.88462e-07	N/A	1.62507	1403	1210	1.1595	7.9807e-05	0.00044754
CGNGYUYG	6.35023e-08	963	17011	1.84581	6.35023e-08	N/A	1.6241	1027	918	1.11874	0.00672673	0.0225791
UYCCUYUY	2.75853e-08	1018	19223	1.84765	2.75853e-08	N/A	1.62381	1185	1256	0.943471	0.924649	1
YCYYUUUC	2.00762e-10	841	12880	1.8254	2.00762e-10	N/A	1.62189	960	969	0.990712	0.581181	0.860516
YACGCGNR	2.78473e-10	425	3290	1.77934	2.78473e-10	N/A	1.62189	454	557	0.815081	0.999401	1
CUUYCUUY	1.13546e-09	541	5248	1.79973	1.13546e-09	N/A	1.62189	597	668	0.893713	0.977046	1
YCUUUUYC	1.69631e-09	446	3622	1.78864	1.69631e-09	N/A	1.62189	479	484	0.989669	0.564002	0.847813
NCCGRUUY	1.75154e-08	475	4153	1.80252	1.75154e-08	N/A	1.62189	477	450	1.06	0.187594	0.367152
CGGGRCYU	3.34816e-08	504	4509	1.8036	3.34816e-08	N/A	1.62189	512	443	1.15576	0.0127815	0.0392454
UYUNYCGA	7.04544e-08	316	1815	1.77246	7.04544e-08	N/A	1.62189	323	300	1.07667	0.178401	0.352846
RRYUYUCG	8.1233e-08	454	3643	1.79901	8.1233e-08	N/A	1.62189	473	453	1.04415	0.255513	0.461946
NRUUCGUN	1.00024e-07	317	1816	1.77344	1.00024e-07	N/A	1.62189	320	252	1.26984	0.00223299	0.0085008
RANCNCGU	1.09005e-07	599	6558	1.82167	1.09005e-07	N/A	1.62189	630	662	0.951662	0.813338	1
NNRUUCGU	1.32731e-07	318	1816	1.77344	1.32731e-07	N/A	1.62189	322	250	1.288	0.00130421	0.00532199
GNCGNYAA	1.43857e-07	619	7014	1.82466	1.43857e-07	N/A	1.62189	631	818	0.771394	1	1
CUYUCGRY	1.83883e-07	320	1817	1.77441	1.83883e-07	N/A	1.62189	321	368	0.872283	0.963318	1
NACUCGCY	4.1762e-07	310	1706	1.77523	4.1762e-07	N/A	1.62189	317	364	0.870879	0.964152	1
YUCGYYAN	5.99137e-07	585	6362	1.82764	5.99137e-07	N/A	1.62189	620	635	0.976378	0.664005	0.937868
CGUYRYGY	8.44543e-07	321	1824	1.78125	8.44543e-07	N/A	1.62189	331	304	1.08882	0.141981	0.295478
YRCGGRRA	5.34057e-09	1113	22765	1.84766	5.34057e-09	N/A	1.61994	1180	1157	1.01988	0.317119	0.549457
UYGYGYUN	7.77395e-08	866	13946	1.84252	7.77395e-08	N/A	1.61923	923	735	1.25578	1.94607e-06	1.71933e-05
UUCNUYUY	2.17476e-09	1192	26191	1.84952	2.17476e-09	N/A	1.61863	1446	1628	0.888206	0.999486	1
UYYYUUUY	5.55762e-08	1281	30455	1.85883	5.55762e-08	N/A	1.61768	1767	1726	1.02375	0.243929	0.44792
CCRYUYGC	6.61702e-08	528	5092	1.81274	6.61702e-08	N/A	1.61768	543	628	0.86465	0.993503	1
ANUCGYUN	1.51363e-07	512	4712	1.81161	1.51363e-07	N/A	1.61768	532	595	0.894118	0.969716	1
RNYUCGYU	4.06543e-07	873	13970	1.84569	4.06543e-07	N/A	1.61696	937	977	0.959058	0.819721	1
RNCGUCNU	5.7586e-09	712	9191	1.82325	5.7586e-09	N/A	1.61595	745	709	1.05078	0.172558	0.3453
YCNCGNUA	1.53098e-07	408	3020	1.79655	1.53098e-07	N/A	1.61595	418	521	0.802303	0.999612	1
YNCYUUUC	3.26214e-08	1235	28558	1.85731	3.26214e-08	N/A	1.61527	1437	1455	0.987629	0.631079	0.90437
CUNUUYYC	2.92064e-08	1383	35435	1.86069	2.92064e-08	N/A	1.61478	1600	1555	1.02894	0.211523	0.400994
NCUYUUYC	5.2959e-09	1483	40754	1.86057	5.2959e-09	N/A	1.61273	1783	1898	0.93941	0.970984	1
NRYUCGYU	5.43908e-13	836	12805	1.81477	5.43908e-13	N/A	1.61182	906	959	0.944734	0.890137	1
AYUCGCYN	1.12491e-10	418	3127	1.77268	1.12491e-10	N/A	1.61182	436	484	0.900826	0.943234	1
CUYGNGCY	1.94396e-07	1227	28142	1.86014	1.94396e-07	N/A	1.61182	1346	1516	0.887863	0.999258	1
NCGUCNGU	4.98711e-07	435	3502	1.80888	4.98711e-07	N/A	1.61182	453	407	1.11302	0.0583721	0.142544
YNUYGGCG	6.97799e-11	905	15150	1.82949	6.97799e-11	N/A	1.61019	971	782	1.24169	3.17936e-06	2.5779e-05
NGUUNUYG	6.00964e-09	762	10556	1.82756	6.00964e-09	N/A	1.60793	799	642	1.24455	1.768e-05	0.000118267
URYGNUCR	4.09509e-08	581	6109	1.81599	4.09509e-08	N/A	1.60645	604	586	1.03072	0.300907	0.525745
UCCUNUYY	9.99432e-07	1461	39854	1.86968	9.99432e-07	N/A	1.60645	1723	1822	0.945664	0.951819	1
YRCGYUCR	9.05309e-11	601	6483	1.80083	9.05309e-11	N/A	1.6046	638	719	0.887344	0.986056	1
YCYYUUUY	8.23561e-09	1191	26223	1.85178	8.23561e-09	N/A	1.60382	1472	1456	1.01099	0.383734	0.634363
CUNUYUYC	3.61038e-08	1449	39183	1.86364	3.61038e-08	N/A	1.60187	1747	1952	0.89498	0.999625	1
ANGCGAGN	1.63373e-07	792	11473	1.83833	1.63373e-07	N/A	1.60187	847	795	1.06541	0.0996994	0.221886
UUCYNUUY	2.68238e-07	1186	26335	1.85969	2.68238e-07	N/A	1.59967	1441	1489	0.967764	0.812397	1
RUUCGYYN	3.10654e-17	496	4378	1.7512	3.10654e-17	N/A	1.59918	518	469	1.10448	0.0594169	0.144718
YYCCUUUC	7.87228e-11	488	4287	1.78551	7.87228e-11	N/A	1.59918	526	559	0.940966	0.84179	1
YYCGYUCU	1.63189e-07	486	4349	1.81133	1.63189e-07	N/A	1.59918	517	609	0.848933	0.996944	1
CRUCRNCG	3.47183e-07	638	7495	1.82983	3.47183e-07	N/A	1.59694	666	607	1.0972	0.0491016	0.123115
YRYGCUCR	1.5407e-10	679	8378	1.81185	1.5407e-10	N/A	1.59615	733	801	0.915106	0.958735	1
NAGCAGCG	1.56803e-10	664	7877	1.80831	1.56803e-10	N/A	1.59615	710	572	1.24126	5.80526e-05	0.000340854
CUYUCGNY	1.04891e-09	763	10528	1.82271	1.04891e-09	N/A	1.5955	796	900	0.884444	0.994221	1
YUCNCGYU	7.44269e-07	813	12097	1.84377	7.44269e-07	N/A	1.59495	888	1023	0.868035	0.998993	1
CYYYUUUC	4.3686e-07	833	12699	1.84337	4.3686e-07	N/A	1.59449	942	992	0.949597	0.872221	1
YRYGYUCR	8.99694e-12	887	14446	1.82376	8.99694e-12	N/A	1.58879	964	1018	0.946955	0.887425	1
RUUYUCRN	1.13437e-09	835	12919	1.83092	1.13437e-09	N/A	1.58879	919	898	1.02339	0.311129	0.541081
ANNUYGUU	6.19709e-09	561	5669	1.80772	6.19709e-09	N/A	1.58879	582	533	1.09193	0.071129	0.167158
CCGGUUNY	6.44089e-09	351	2165	1.76735	6.44089e-09	N/A	1.58879	349	290	1.20345	0.00979776	0.0315855
YUCGUUNN	1.76298e-08	489	4327	1.80217	1.76298e-08	N/A	1.58879	519	511	1.01566	0.401576	0.656327
NNYUCGUU	1.93548e-08	486	4331	1.80383	1.93548e-08	N/A	1.58879	512	514	0.996109	0.524893	0.800467
CNUYGRCG	2.44628e-08	731	9747	1.82905	2.44628e-08	N/A	1.58879	773	666	1.16066	0.00239612	0.00903005
UNNUUCGY	5.45347e-08	531	5087	1.81096	5.45347e-08	N/A	1.58879	554	454	1.22026	0.00081718	0.0035105
YURYNUCG	6.56665e-08	605	6782	1.82263	6.56665e-08	N/A	1.58879	640	612	1.04575	0.214377	0.405583
UCNUUYYC	1.27146e-07	1419	37604	1.86491	1.27146e-07	N/A	1.58879	1672	1660	1.00723	0.417658	0.678187
UUNUCCGN	1.44428e-07	534	5092	1.81274	1.44428e-07	N/A	1.58879	558	503	1.10934	0.0456562	0.116663
CNUCRRCG	1.45012e-07	787	11479	1.83929	1.45012e-07	N/A	1.58879	838	910	0.920879	0.957476	1
UUUCGNNY	2.17542e-07	613	6786	1.8237	2.17542e-07	N/A	1.58879	650	524	1.24046	0.000117829	0.000628434
UCGYUNUN	4.28564e-07	751	10341	1.8384	4.28564e-07	N/A	1.58879	808	765	1.05621	0.139141	0.291511
NUUCGYYR	5.08986e-07	671	8229	1.83315	5.08986e-07	N/A	1.58879	713	580	1.22931	0.000108341	0.000591613
CCUCRGCG	7.48539e-07	354	2188	1.78612	7.48539e-07	N/A	1.58879	360	431	0.835267	0.994206	1
YCGUYNGU	7.65102e-07	327	1945	1.78604	7.65102e-07	N/A	1.58879	336	289	1.16263	0.030054	0.0829031
YCYUUUNC	4.52877e-07	1136	24158	1.85888	4.52877e-07	N/A	1.58475	1309	1231	1.06336	0.0608512	0.147635
UCUNUUYY	2.26582e-07	1128	23712	1.857	2.26582e-07	N/A	1.58452	1367	1402	0.975036	0.747016	1
NYUUUNCG	7.67425e-11	845	13193	1.82602	7.67425e-11	N/A	1.58328	919	713	1.28892	1.70492e-07	1.98343e-06
YGCGGRRA	3.63006e-08	885	14593	1.84232	3.63006e-08	N/A	1.58328	934	874	1.06865	0.0791103	0.18293
YGGGGYYU	1.80872e-08	824	12333	1.83418	1.80872e-08	N/A	1.58233	874	805	1.08571	0.0460977	0.117311
YUYUCGNC	6.45392e-08	733	9756	1.83074	6.45392e-08	N/A	1.58173	765	784	0.975765	0.685366	0.953707
YCUNUUYC	4.53711e-11	1345	33714	1.84988	4.53711e-11	N/A	1.57898	1594	1641	0.971359	0.795695	1
UNGUYCRY	1.45693e-10	549	5434	1.79636	1.45693e-10	N/A	1.57898	563	533	1.05629	0.182419	0.358899
CCRCUYGY	2.18927e-09	500	4491	1.7964	2.18927e-09	N/A	1.57898	520	668	0.778443	0.999991	1
CGRGGCYU	2.72724e-09	512	4677	1.79815	2.72724e-09	N/A	1.57898	527	440	1.19773	0.00257314	0.009639
CUYGNGCU	2.84649e-07	532	5102	1.8163	2.84649e-07	N/A	1.57898	548	661	0.829047	0.999423	1
GYCRYCGU	3.86008e-07	453	3656	1.80543	3.86008e-07	N/A	1.57752	472	426	1.10798	0.062387	0.150091
AGNUYNCG	9.80113e-07	1142	24171	1.85988	9.80113e-07	N/A	1.57628	1230	1263	0.973872	0.74567	1
RRYUCGYU	1.39696e-09	399	2841	1.77563	1.39696e-09	N/A	1.57555	412	467	0.882227	0.968209	1
RUUYUCRY	2.6208e-09	400	2845	1.77812	2.6208e-09	N/A	1.57555	417	361	1.15512	0.0223377	0.0641696
UUCYUUYY	1.7883e-08	962	16985	1.84299	1.7883e-08	N/A	1.57555	1170	1285	0.910506	0.989856	1
YRUCCGYC	1.79408e-07	376	2588	1.79224	1.79408e-07	N/A	1.57555	394	398	0.98995	0.556513	0.839926
UUNCCNCG	9.16349e-07	727	9809	1.84068	9.16349e-07	N/A	1.57555	770	739	1.04195	0.212428	0.402302
UYCYYUUC	5.93054e-08	991	18105	1.84726	5.93054e-08	N/A	1.57473	1136	1281	0.886807	0.998408	1
YNUCGRCG	3.45257e-10	700	8895	1.81531	3.45257e-10	N/A	1.57428	746	667	1.11844	0.0177929	0.0523995
CNUCRGCG	9.28274e-09	679	8427	1.82245	9.28274e-09	N/A	1.57428	713	765	0.932026	0.911907	1
YYCNUUUC	1.78249e-09	1178	25746	1.84904	1.78249e-09	N/A	1.57274	1360	1334	1.01949	0.308211	0.537504
CGNYCGUC	1.05837e-08	334	1918	1.76125	1.05837e-08	N/A	1.57274	346	414	0.835749	0.99318	1
RUYCGYYU	3.78608e-08	331	1926	1.7686	3.78608e-08	N/A	1.57274	339	349	0.971347	0.64849	0.920203
CUUUCNUU	4.13712e-08	333	1925	1.76768	4.13712e-08	N/A	1.57274	353	337	1.04748	0.271226	0.486596
YGCGGRNA	5.23654e-07	1208	27253	1.86142	5.23654e-07	N/A	1.57274	1314	1272	1.03302	0.204426	0.392287
UYCCUNUY	5.54475e-07	1383	35541	1.86626	5.54475e-07	N/A	1.57274	1638	1645	0.995745	0.548618	0.830017
NAUYCGNC	1.27948e-07	554	5491	1.81521	1.27948e-07	N/A	1.57084	585	566	1.03357	0.287727	0.508409
UUCCUUNY	2.18303e-10	710	9152	1.81551	2.18303e-10	N/A	1.5701	780	878	0.888383	0.991953	1
YCRCUYGY	4.37047e-10	777	11095	1.82364	4.37047e-10	N/A	1.5701	838	1023	0.819159	0.999991	1
UNURNCGG	6.08977e-07	793	11495	1.84185	6.08977e-07	N/A	1.5701	839	608	1.37993	6.29112e-10	1.33901e-08
UYCYUYUC	6.48116e-08	999	18484	1.8484	6.48116e-08	N/A	1.56971	1179	1409	0.836764	0.999997	1
YUUNUYCG	4.07489e-12	523	4812	1.77959	4.07489e-12	N/A	1.56842	536	498	1.07631	0.118654	0.254861
ANNUCGYU	1.80066e-09	503	4486	1.7944	1.80066e-09	N/A	1.56842	516	506	1.01976	0.377214	0.626905
UYGUNYGY	2.0483e-09	738	9990	1.82432	2.0483e-09	N/A	1.56842	787	566	1.39046	9.38052e-10	1.93074e-08
CYRYUCGC	8.75348e-08	508	4710	1.81084	8.75348e-08	N/A	1.56842	528	661	0.79879	0.999943	1
YCGYNRUU	2.24086e-07	725	9789	1.83693	2.24086e-07	N/A	1.56842	754	616	1.22403	9.63618e-05	0.000532406
CUUYCYUY	2.82361e-07	1066	21239	1.8551	2.82361e-07	N/A	1.56842	1258	1301	0.966949	0.802345	1
GUYUNNCG	6.40014e-09	848	13258	1.83502	6.40014e-09	N/A	1.56695	896	747	1.19946	0.000118491	0.000628709
YUUCCUUN	9.20132e-08	794	11458	1.83592	9.20132e-08	N/A	1.56695	886	996	0.889558	0.994387	1
UUNUNCGY	1.62947e-08	700	8944	1.82531	1.62947e-08	N/A	1.56641	738	593	1.24452	3.52684e-05	0.000218734
CNUCGGCG	1.54924e-08	432	3309	1.78962	1.54924e-08	N/A	1.56525	449	403	1.11414	0.0575205	0.141386
UNUNYCGA	1.11238e-07	459	3818	1.80435	1.11238e-07	N/A	1.56525	468	447	1.04698	0.243766	0.44792
NYUCGYYA	6.51629e-07	585	6363	1.82792	6.51629e-07	N/A	1.56397	620	631	0.982567	0.622101	0.898377
YYCGYUYU	1.17823e-07	748	10327	1.83591	1.17823e-07	N/A	1.56327	813	907	0.896362	0.988291	1
YRCRCUYG	6.29547e-07	735	10079	1.84058	6.29547e-07	N/A	1.56327	787	788	0.998731	0.510051	0.783697
YNYCUUUC	9.7487e-07	1245	29130	1.86432	9.7487e-07	N/A	1.56231	1491	1522	0.979632	0.713881	0.977568
UUUUNCGN	1.26559e-11	373	2394	1.74872	1.26559e-11	N/A	1.56092	388	263	1.47529	4.81294e-07	4.76965e-06
NUUUUNCG	1.2227e-10	372	2405	1.75676	1.2227e-10	N/A	1.56092	388	262	1.48092	3.86375e-07	3.97627e-06
GYANRAGU	4.49577e-07	388	2734	1.7975	4.49577e-07	N/A	1.56092	383	388	0.987113	0.571451	0.853532
GYACGYRR	6.04618e-07	361	2320	1.79012	6.04618e-07	N/A	1.56092	370	385	0.961039	0.707435	0.974283
GNYYCCGU	7.84624e-07	808	12103	1.84469	7.84624e-07	N/A	1.5587	853	760	1.12237	0.0102897	0.0329447
UCGNGCUN	2.06729e-09	683	8405	1.81769	2.06729e-09	N/A	1.55809	711	762	0.933071	0.908048	1
CCUUUYNY	2.88573e-07	1189	26334	1.85961	2.88573e-07	N/A	1.55809	1402	1381	1.01521	0.345288	0.588467
NGUUCRYY	9.16672e-07	659	7992	1.83471	9.16672e-07	N/A	1.55809	680	673	1.0104	0.424535	0.687255
UUCNUUYY	2.80613e-10	1222	27491	1.84702	2.80613e-10	N/A	1.55702	1507	1575	0.956825	0.889689	1
RYUCGYUY	7.13626e-09	502	4500	1.8	7.13626e-09	N/A	1.55702	528	613	0.861338	0.994072	1
GNRUCGCG	5.71987e-07	466	4006	1.81349	5.71987e-07	N/A	1.55702	489	370	1.32162	2.45125e-05	0.000155633
RNUCGYUY	6.03153e-07	768	10920	1.84179	6.03153e-07	N/A	1.5561	821	950	0.864211	0.998913	1
AUYCGYCN	1.12571e-09	302	1568	1.74222	1.12571e-09	N/A	1.55462	314	294	1.06803	0.208652	0.397385
UYGUYCNC	1.2931e-09	585	6296	1.80868	1.2931e-09	N/A	1.55462	606	600	1.01	0.431415	0.690036
CRUYCGNC	8.07832e-08	563	5692	1.81505	8.07832e-08	N/A	1.55462	598	604	0.990066	0.568698	0.851456
AYYCGNYU	1.47577e-07	638	7484	1.82715	1.47577e-07	N/A	1.55462	661	731	0.904241	0.969686	1
UNRUYCGC	4.1762e-07	310	1706	1.77523	4.1762e-07	N/A	1.55462	315	286	1.1014	0.118418	0.254645
UCGNGCUR	9.33296e-07	314	1707	1.77627	9.33296e-07	N/A	1.55462	317	297	1.06734	0.209795	0.398929
AGYUYNCG	1.86568e-07	711	9240	1.83297	1.86568e-07	N/A	1.55301	752	740	1.01622	0.378026	0.627596
UYUUNCGN	3.60957e-13	774	10706	1.8057	3.60957e-13	N/A	1.55184	837	676	1.23817	1.74332e-05	0.000117034
CRGARCRA	1.17811e-07	430	3325	1.79827	1.17811e-07	N/A	1.55184	434	450	0.964444	0.704759	0.972028
YUUYCUUY	1.95135e-07	1024	19260	1.85121	1.95135e-07	N/A	1.55184	1262	1378	0.91582	0.988016	1
YYCYUUUY	5.7421e-13	1252	28725	1.8384	5.7421e-13	N/A	1.55072	1552	1628	0.953317	0.911126	1
YGCGGNRA	3.10113e-07	1242	28611	1.86076	3.10113e-07	N/A	1.54927	1344	1323	1.01587	0.342137	0.585761
GRRUUNGY	7.11419e-07	966	17439	1.85344	7.11419e-07	N/A	1.54766	1037	803	1.29141	2.44653e-08	3.39434e-07
YUCGUUNY	6.68306e-16	320	1741	1.7002	6.68306e-16	N/A	1.54466	335	332	1.00904	0.453763	0.711211
UUNUYCGN	1.34019e-10	785	11373	1.8223	1.34019e-10	N/A	1.54466	828	696	1.18966	0.000360742	0.00168077
UUUYCGNG	6.91014e-10	361	2283	1.76157	6.91014e-10	N/A	1.54466	372	252	1.47619	7.78238e-07	7.55254e-06
YYYGUUCU	1.35199e-09	358	2289	1.7662	1.35199e-09	N/A	1.54466	365	375	0.973333	0.643417	0.915049
RYUCGCUN	6.02296e-09	671	8171	1.82023	6.02296e-09	N/A	1.54466	720	759	0.948617	0.844732	1
YNNGUUCG	6.44282e-08	599	6552	1.82	6.44282e-08	N/A	1.54466	620	539	1.15028	0.00867354	0.0283517
RYUCGYUC	1.71922e-07	363	2310	1.78241	1.71922e-07	N/A	1.54466	379	452	0.838496	0.994335	1
URRNUCGY	1.89323e-07	468	3995	1.80851	1.89323e-07	N/A	1.54466	484	503	0.962227	0.727336	0.987175
CCGRUUNY	3.06908e-07	483	4169	1.80946	3.06908e-07	N/A	1.54466	484	416	1.16346	0.0117053	0.0366622
UCRNGYUG	4.75786e-08	626	7237	1.82338	4.75786e-08	N/A	1.53991	648	626	1.03514	0.268827	0.483485
YUYCCCCC	9.46293e-07	517	4924	1.82101	9.46293e-07	N/A	1.53991	581	528	1.10038	0.0557471	0.137932
GNUCGYUY	9.09975e-07	521	4920	1.81953	9.09975e-07	N/A	1.53883	546	622	0.877814	0.986918	1
YUUUCGYN	5.10776e-11	400	2823	1.76438	5.10776e-11	N/A	1.53712	407	313	1.30032	0.000229875	0.00114815
NYCGUYRU	1.25937e-07	386	2727	1.7929	1.25937e-07	N/A	1.53712	392	321	1.22118	0.00391899	0.0140618
YCGUYRUN	1.54013e-07	388	2727	1.7929	1.54013e-07	N/A	1.53712	395	316	1.25	0.00152461	0.0060887
CYUUCCNU	1.57584e-07	750	10326	1.83573	1.57584e-07	N/A	1.53712	843	755	1.11656	0.0138547	0.0418546
YUUNNCGU	2.66396e-08	652	7697	1.82178	2.66396e-08	N/A	1.53583	681	503	1.35388	1.1517e-07	1.37397e-06
NGUYCGYC	2.2258e-07	652	7724	1.82817	2.2258e-07	N/A	1.53583	694	715	0.970629	0.712074	0.977568
UYYNUUUC	2.29727e-07	1219	27684	1.85998	2.29727e-07	N/A	1.53583	1521	1507	1.00929	0.399586	0.654789
GUYCGYCN	2.90543e-07	645	7736	1.83101	2.90543e-07	N/A	1.53583	688	720	0.955556	0.803116	1
YUUYCGNG	1.22271e-09	830	12602	1.82929	1.22271e-09	N/A	1.53401	881	787	1.11944	0.0106789	0.0340623
YGRGGCUU	4.0929e-07	317	1823	1.78027	4.0929e-07	N/A	1.53401	314	266	1.18045	0.0231257	0.0661289
YYYYCUUU	3.01694e-07	1498	42045	1.86867	3.01694e-07	N/A	1.53334	1948	2095	0.929833	0.989608	1
NGYUYUCG	5.78142e-12	657	7852	1.80257	5.78142e-12	N/A	1.5323	693	652	1.06288	0.131794	0.279558
GYUYUCGN	9.08299e-12	661	7851	1.80234	9.08299e-12	N/A	1.5323	696	657	1.05936	0.144511	0.298094
YCCUNUYU	1.73008e-08	1206	27153	1.85459	1.73008e-08	N/A	1.53123	1430	1463	0.977444	0.730239	0.990396
RGNUYUCG	1.34058e-07	622	7010	1.82362	1.34058e-07	N/A	1.52995	649	590	1.1	0.0468531	0.118749
RUYCGNYU	1.73389e-07	602	6561	1.8225	1.73389e-07	N/A	1.52995	640	666	0.960961	0.764069	1
YNYCGUYA	8.82174e-13	484	4073	1.7678	8.82174e-13	N/A	1.52649	499	540	0.924074	0.898308	1
YRUYCGYC	3.11148e-12	497	4447	1.7788	3.11148e-12	N/A	1.52649	523	517	1.01161	0.426202	0.687879
NGYACGCR	3.59317e-10	464	3770	1.78166	3.59317e-10	N/A	1.52649	493	595	0.828571	0.999007	1
YGNGYUCG	4.50513e-09	934	15895	1.83778	4.50513e-09	N/A	1.52649	1017	1032	0.985465	0.62982	0.90396
YRCGCUCR	8.59591e-09	485	4326	1.80175	8.59591e-09	N/A	1.52649	515	613	0.840131	0.998238	1
NRYUYUCG	1.59252e-08	875	14243	1.83923	1.59252e-08	N/A	1.52649	949	920	1.03152	0.251174	0.455861
CUNUUYCY	6.87999e-08	1497	41989	1.86618	6.87999e-08	N/A	1.52649	1811	1856	0.975754	0.771295	1
YYCRUCCG	1.29896e-07	341	2054	1.77682	1.29896e-07	N/A	1.52649	355	357	0.994398	0.529874	0.806218
RNYUYUCG	1.66224e-07	948	16681	1.84831	1.66224e-07	N/A	1.52649	1024	941	1.0882	0.0305762	0.0839724
CURNNUCG	9.01537e-07	777	11215	1.84336	9.01537e-07	N/A	1.52649	831	923	0.900325	0.985979	1
CGGGNCYU	9.5917e-07	842	13025	1.84595	9.5917e-07	N/A	1.52649	875	804	1.08831	0.0415711	0.108444
CUNYCUUY	4.32217e-08	1391	35975	1.86196	4.32217e-08	N/A	1.52524	1682	1857	0.905762	0.998368	1
RYUCGYUN	8.82619e-14	834	12462	1.80897	8.82619e-14	N/A	1.52406	907	957	0.947753	0.876589	1
NRUUYUCR	6.87815e-10	829	12596	1.82842	6.87815e-10	N/A	1.52406	902	888	1.01577	0.370359	0.620467
YCUYUUCN	9.39787e-07	1421	37677	1.86853	9.39787e-07	N/A	1.52381	1664	1867	0.891269	0.999683	1
NRYUCGCU	1.12284e-08	672	8175	1.82112	1.12284e-08	N/A	1.5235	720	761	0.946124	0.856649	1
RYGNUCGG	5.64045e-08	733	9754	1.83036	5.64045e-08	N/A	1.5235	784	727	1.0784	0.0712742	0.167289
NYUCGUUN	1.41714e-08	485	4330	1.80342	1.41714e-08	N/A	1.52259	514	512	1.00391	0.475107	0.738485
NUUNUCCG	1.18605e-07	533	5092	1.81274	1.18605e-07	N/A	1.52259	558	501	1.11377	0.0399241	0.105025
CGANYUNU	2.0898e-07	531	5100	1.81559	2.0898e-07	N/A	1.52259	551	509	1.08251	0.0985219	0.21968
UCUNUUCN	3.45639e-07	883	14291	1.84543	3.45639e-07	N/A	1.5219	980	1105	0.886878	0.996905	1
NUCUNUUC	3.45639e-07	883	14291	1.84543	3.45639e-07	N/A	1.5219	979	1114	0.878815	0.998416	1
UUCGYYNU	5.40739e-11	372	2401	1.75383	5.40739e-11	N/A	1.52089	386	327	1.18043	0.0135676	0.0413205
CUUUCNYU	9.32067e-09	719	9469	1.82658	9.32067e-09	N/A	1.52089	796	760	1.04737	0.180717	0.35645
RUYCGNCU	1.03011e-08	374	2427	1.77283	1.03011e-08	N/A	1.52089	397	462	0.859307	0.986715	1
RUCCGNYU	7.82671e-07	386	2739	1.80079	7.82671e-07	N/A	1.52089	400	439	0.911162	0.910918	1
CUUUCYYU	8.12835e-08	565	5910	1.81902	8.12835e-08	N/A	1.51934	624	578	1.07958	0.0922874	0.207508
UCNUYUYU	1.38671e-07	1101	22435	1.85413	1.38671e-07	N/A	1.51934	1339	1452	0.922176	0.98378	1
NUUYUYCG	2.00622e-07	586	6349	1.8239	2.00622e-07	N/A	1.51934	613	552	1.11051	0.0369547	0.0983966
YUUCNUYU	1.765e-07	1311	31953	1.86195	1.765e-07	N/A	1.5186	1609	1728	0.931134	0.980301	1
UYCUYUYU	2.99373e-10	954	16548	1.83357	2.99373e-10	N/A	1.51818	1155	1240	0.931452	0.958795	1
CNUUCCNU	4.28613e-07	977	17790	1.85235	4.28613e-07	N/A	1.51818	1100	971	1.13285	0.00229379	0.00869688
NUYGYGYU	9.10749e-08	866	13949	1.84291	9.10749e-08	N/A	1.51657	924	741	1.24696	3.64896e-06	2.92073e-05
NYCUYUUC	7.41254e-07	1417	37677	1.86853	7.41254e-07	N/A	1.51452	1658	1875	0.884267	0.999869	1
UCUNUUYC	3.72503e-08	667	8199	1.82646	3.72503e-08	N/A	1.5142	734	752	0.976064	0.679729	0.949724
UUNCGYNG	4.70261e-08	891	14589	1.84181	4.70261e-08	N/A	1.51314	947	742	1.27628	3.0481e-07	3.26233e-06
YUYCYUUU	1.22713e-08	800	11730	1.83281	1.22713e-08	N/A	1.51167	952	1052	0.904943	0.987253	1
CGGRNNUU	4.98604e-07	1200	26795	1.86076	4.98604e-07	N/A	1.51139	1290	988	1.30567	1.24607e-10	3.33412e-09
YCCGUCNG	1.68965e-07	467	3994	1.80806	1.68965e-07	N/A	1.51033	493	512	0.962891	0.725526	0.985562
YYNUUCGC	1.98061e-07	544	5294	1.8155	1.98061e-07	N/A	1.51033	573	533	1.07505	0.114533	0.248287
NRCUCGCU	6.41313e-07	518	4920	1.81953	6.41313e-07	N/A	1.51033	553	628	0.880573	0.98546	1
RCUCGCUN	9.88178e-07	515	4927	1.82212	9.88178e-07	N/A	1.51033	552	625	0.8832	0.983324	1
AUYCGNCN	3.32733e-07	554	5501	1.81851	3.32733e-07	N/A	1.50801	586	562	1.0427	0.239368	0.441276
YCUUUUNC	2.82431e-09	582	6081	1.80767	2.82431e-09	N/A	1.50604	636	625	1.0176	0.378369	0.627596
RUUCGUNN	8.67795e-08	316	1816	1.77344	8.67795e-08	N/A	1.50604	319	253	1.26087	0.00289362	0.0106688
ACUCGCYN	2.23184e-07	308	1705	1.77419	2.23184e-07	N/A	1.50604	315	364	0.865385	0.969976	1
URYCYRUU	3.96632e-07	307	1708	1.77732	3.96632e-07	N/A	1.50604	311	267	1.16479	0.0336131	0.0907166
CGAGYARR	4.95036e-07	315	1826	1.7832	4.95036e-07	N/A	1.50604	315	240	1.3125	0.000727348	0.003183
CGUYUYNC	2.46689e-08	638	7462	1.82178	2.46689e-08	N/A	1.50436	662	669	0.989537	0.576078	0.857706
GNCCNUUU	4.25485e-08	654	7700	1.82249	4.25485e-08	N/A	1.50436	688	529	1.30057	2.58505e-06	2.16152e-05
YCUYUUNC	1.30179e-08	1305	31887	1.85811	1.30179e-08	N/A	1.50226	1536	1629	0.94291	0.950844	1
YYGUNCGC	3.68395e-07	736	10069	1.83875	3.68395e-07	N/A	1.50164	770	744	1.03495	0.252001	0.45692
UURUYYGY	8.75459e-07	392	2734	1.7975	8.75459e-07	N/A	1.50053	410	357	1.14846	0.027828	0.0776779
GUYNUYGR	4.36805e-07	857	13657	1.84654	4.36805e-07	N/A	1.49953	913	761	1.19974	0.000101578	0.000558876
NNCUUUCG	3.32029e-08	425	3321	1.79611	3.32029e-08	N/A	1.49865	444	383	1.15927	0.0169534	0.0504028
NCUUUCGN	4.94457e-08	427	3321	1.79611	4.94457e-08	N/A	1.49865	441	386	1.14249	0.0279037	0.0777731
UCGNRCUN	1.28688e-07	912	15277	1.84483	1.28688e-07	N/A	1.49865	962	1013	0.949654	0.874431	1
YGCGYUCR	4.46756e-09	489	4316	1.79758	4.46756e-09	N/A	1.49713	521	580	0.898276	0.962307	1
CURNYUCG	5.79679e-07	487	4360	1.81591	5.79679e-07	N/A	1.49713	509	616	0.826299	0.999289	1
RNCUCGCY	3.80214e-08	1114	22809	1.85123	3.80214e-08	N/A	1.49533	1225	1330	0.921053	0.981112	1
CUCGCUNN	4.33239e-08	1098	22414	1.8524	4.33239e-08	N/A	1.49533	1225	1395	0.878136	0.999552	1
NGYYCGUC	5.4751e-07	576	6144	1.8264	5.4751e-07	N/A	1.49483	599	679	0.88218	0.987384	1
RYUYGYUC	1.61918e-08	638	7457	1.82056	1.61918e-08	N/A	1.49394	677	757	0.89432	0.982682	1
UUCYUUNY	5.91879e-08	1218	27649	1.85763	5.91879e-08	N/A	1.4925	1503	1709	0.879462	0.999861	1
CGUYNUNG	5.58376e-07	732	9792	1.83749	5.58376e-07	N/A	1.49191	769	649	1.1849	0.000719494	0.003156
NUYUUNCG	9.49348e-13	771	10726	1.80907	9.49348e-13	N/A	1.49139	838	675	1.24148	1.39157e-05	9.54727e-05
CGYUCUYN	4.98689e-09	847	13256	1.83474	4.98689e-09	N/A	1.49093	915	1067	0.857545	0.99968	1
CUUUCCNY	6.35262e-09	777	11134	1.83005	6.35262e-09	N/A	1.49093	861	833	1.03361	0.248157	0.453019
YUCGNNUG	1.20668e-08	904	14893	1.83864	1.20668e-08	N/A	1.49052	966	886	1.09029	0.0315166	0.086176
YNUCRGCG	2.05772e-09	964	16935	1.83757	2.05772e-09	N/A	1.49014	1032	1071	0.963585	0.80246	1
RYUYUCGN	1.71844e-08	882	14234	1.83807	1.71844e-08	N/A	1.49014	957	926	1.03348	0.237492	0.438682
NYUUUCGN	2.09223e-13	722	9331	1.79996	2.09223e-13	N/A	1.48287	756	615	1.22927	7.00391e-05	0.000401172
NNYUUUCG	2.63168e-13	718	9340	1.8017	2.63168e-13	N/A	1.48287	758	607	1.24876	2.18441e-05	0.000141082
UYRUNCGY	8.17512e-10	439	3452	1.78306	8.17512e-10	N/A	1.48287	447	319	1.40125	1.87455e-06	1.67192e-05
YUYUYRCG	1.87259e-09	422	3140	1.78005	1.87259e-09	N/A	1.48287	439	423	1.03783	0.29289	0.515419
UYUUNCGR	2.58454e-09	396	2848	1.78	2.58454e-09	N/A	1.48287	404	319	1.26646	0.000785646	0.00339842
CUCGCYNR	7.07728e-09	1061	20743	1.84612	7.07728e-09	N/A	1.48287	1191	1357	0.877671	0.999497	1
YUCGYUNU	8.41602e-09	498	4504	1.8016	8.41602e-09	N/A	1.48287	527	537	0.981378	0.620415	0.897325
GGCYNUUU	1.49672e-07	476	4169	1.80946	1.49672e-07	N/A	1.48287	489	393	1.24427	0.000613586	0.00272333
UUCCUUYN	1.56825e-07	761	10608	1.83657	1.56825e-07	N/A	1.48287	850	926	0.917927	0.964337	1
NUUCCUUY	1.68409e-07	762	10607	1.83639	1.68409e-07	N/A	1.48287	851	932	0.91309	0.972461	1
RCCCNUUU	2.48668e-07	340	2059	1.78114	2.48668e-07	N/A	1.48287	346	301	1.1495	0.0384359	0.101681
YCGUUCYN	2.6986e-07	482	4168	1.80903	2.6986e-07	N/A	1.48287	505	510	0.990196	0.562354	0.846696
GNUYCCGU	2.72346e-07	301	1592	1.76889	2.72346e-07	N/A	1.48287	297	271	1.09594	0.137651	0.28936
GUYCGYCY	4.60493e-07	366	2456	1.79401	4.60493e-07	N/A	1.48287	387	445	0.869663	0.977826	1
NYUYUCGR	5.11255e-07	1032	19670	1.85409	5.11255e-07	N/A	1.48287	1111	1113	0.998203	0.516914	0.789062
YUYUCGRN	7.38668e-07	1041	20071	1.85568	7.38668e-07	N/A	1.47601	1122	1135	0.988546	0.607819	0.885424
CNCUCGNU	5.28638e-09	789	11420	1.82983	5.28638e-09	N/A	1.47445	865	957	0.903866	0.984432	1
CYCYCGYU	1.98112e-07	708	9245	1.83396	1.98112e-07	N/A	1.47337	762	829	0.91918	0.953495	1
RYUCGNUR	1.27758e-07	587	6342	1.82189	1.27758e-07	N/A	1.4711	607	569	1.06678	0.133909	0.283083
YUUYUNCG	2.55494e-07	606	6797	1.82666	2.55494e-07	N/A	1.4711	631	595	1.0605	0.151939	0.309328
CRUYCGYY	1.28385e-08	512	4690	1.80315	1.28385e-08	N/A	1.46888	538	550	0.978182	0.641998	0.914044
CUUUCGNN	3.38899e-09	429	3302	1.78583	3.38899e-09	N/A	1.46743	443	399	1.11028	0.0647167	0.15461
NCGYUCUY	3.13237e-08	843	12962	1.83702	3.13237e-08	N/A	1.46658	911	1074	0.848231	0.999873	1
CYRCUCGC	1.48156e-08	415	3159	1.79082	1.48156e-08	N/A	1.46563	426	566	0.75265	0.999996	1
YNYCGYUA	1.74564e-08	421	3156	1.78912	1.74564e-08	N/A	1.46563	438	566	0.773852	0.999973	1
RYACGYRG	3.61447e-07	394	2727	1.7929	3.61447e-07	N/A	1.46563	405	418	0.9689	0.67478	0.945298
NGYUYUYG	1.12314e-08	1354	33857	1.85772	1.12314e-08	N/A	1.46398	1481	1261	1.17446	1.32663e-05	9.13525e-05
RYCGUCNU	2.78552e-08	336	2051	1.77422	2.78552e-08	N/A	1.46336	343	302	1.13576	0.0532232	0.132387
UYNCGUNG	2.61214e-07	724	9509	1.8343	2.61214e-07	N/A	1.46336	759	553	1.37251	6.45607e-09	1.0515e-07
UYGNUYUC	3.11237e-07	731	9785	1.83618	3.11237e-07	N/A	1.46336	788	795	0.991195	0.569828	0.852467
YYUUNCGU	5.06743e-07	380	2591	1.79432	5.06743e-07	N/A	1.46336	390	279	1.39785	8.87319e-06	6.41679e-05
YCYNUUUC	1.49538e-08	1172	25354	1.85214	1.49538e-08	N/A	1.46199	1381	1326	1.04148	0.145232	0.298266
UNCGUNGY	5.17888e-07	639	7498	1.83057	5.17888e-07	N/A	1.46199	683	483	1.41408	2.35546e-09	4.41178e-08
UYCUYUNU	5.21582e-07	1232	28166	1.86172	5.21582e-07	N/A	1.46199	1533	1682	0.911415	0.995703	1
NCRNCGUU	5.92212e-07	657	7987	1.83356	5.92212e-07	N/A	1.46199	681	615	1.10732	0.0333765	0.0902081
YUYNUCCG	2.59157e-08	941	16286	1.84314	2.59157e-08	N/A	1.46148	1024	1169	0.875962	0.99902	1
UYGNGCUN	1.3283e-08	1278	30412	1.8562	1.3283e-08	N/A	1.46122	1394	1289	1.08146	0.0213252	0.061355
RGYUYUCG	3.06362e-11	331	1894	1.73921	3.06362e-11	N/A	1.4604	341	319	1.06897	0.195902	0.380141
UCGUNNUC	2.05428e-08	331	1923	1.76584	2.05428e-08	N/A	1.4604	343	348	0.985632	0.575427	0.857706
RCUCGYUN	2.96466e-08	614	6763	1.81752	2.96466e-08	N/A	1.4604	665	764	0.870419	0.995589	1
UNCRCGAR	4.15221e-08	329	1929	1.77135	4.15221e-08	N/A	1.4604	337	395	0.853165	0.983973	1
YRCGYUYR	4.31529e-08	899	14922	1.84222	4.31529e-08	N/A	1.4604	968	964	1.00415	0.463745	0.722683
YUCGNUCU	5.83394e-07	324	1820	1.77734	5.83394e-07	N/A	1.4604	338	406	0.832512	0.993667	1
CUCGCYRN	8.24324e-08	1162	24968	1.85553	8.24324e-08	N/A	1.45856	1297	1401	0.925767	0.97737	1
UNGUNCGY	8.93896e-08	587	6338	1.82074	8.93896e-08	N/A	1.45856	606	399	1.5188	3.29703e-11	9.80212e-10
UNUUNCGR	9.95599e-07	594	6358	1.82649	9.95599e-07	N/A	1.45856	613	473	1.29598	1.07709e-05	7.64163e-05
CNYUCGYU	5.01608e-07	738	10071	1.83912	5.01608e-07	N/A	1.45639	809	884	0.915158	0.965831	1
CCYUCNCA	6.07013e-07	656	7988	1.83379	6.07013e-07	N/A	1.45472	712	861	0.826945	0.999914	1
CGNUCRGG	3.05735e-07	485	4356	1.81424	3.05735e-07	N/A	1.4538	492	572	0.86014	0.992908	1
RNUUCGYY	1.03324e-08	680	8427	1.82245	1.03324e-08	N/A	1.45281	716	632	1.13291	0.0110721	0.0351492
GYUYUCRN	3.03161e-08	1293	30916	1.85782	3.03161e-08	N/A	1.45176	1423	1447	0.983414	0.672921	0.944813
CUUUCYNY	1.22615e-07	1398	36544	1.86449	1.22615e-07	N/A	1.45161	1684	1723	0.977365	0.747983	1
NUCGNGCU	3.31173e-09	684	8407	1.81812	3.31173e-09	N/A	1.45064	712	762	0.934383	0.903598	1
NRUYCGUY	1.25296e-08	431	3308	1.78908	1.25296e-08	N/A	1.45064	449	443	1.01354	0.42039	0.681134
RYUYUCGR	1.7228e-07	470	3991	1.8067	1.7228e-07	N/A	1.45064	486	474	1.02532	0.349268	0.593596
ANCGAGNY	1.9729e-08	1094	21968	1.849	1.9729e-08	N/A	1.44942	1172	1022	1.14677	0.000681484	0.00300334
YNUCGGCG	1.18762e-10	607	6712	1.80382	1.18762e-10	N/A	1.44812	638	560	1.13929	0.0121124	0.0376228
UYCYUNUC	5.22072e-08	1300	31424	1.85941	5.22072e-08	N/A	1.44732	1553	1783	0.871004	0.999966	1
NYUUUCGY	2.76752e-09	399	2845	1.77812	2.76752e-09	N/A	1.4467	406	307	1.32248	0.000104625	0.00057299
UUCGYNYU	1.0035e-07	368	2445	1.78598	1.0035e-07	N/A	1.4467	385	346	1.11272	0.0745853	0.173538
ANYUYGYU	1.99109e-07	865	13969	1.84555	1.99109e-07	N/A	1.4458	932	852	1.0939	0.0291089	0.0806522
NCUCGCUN	2.24065e-08	1089	21983	1.85027	2.24065e-08	N/A	1.44517	1219	1381	0.882694	0.999256	1
YUUUCGNN	2.49429e-14	727	9588	1.79921	2.49429e-14	N/A	1.44436	763	628	1.21497	0.000147484	0.000754746
CYUCGGCN	5.18657e-08	1010	18852	1.84805	5.18657e-08	N/A	1.4435	1126	1154	0.975737	0.721195	0.983114
CUUYUNCG	8.89749e-09	350	2168	1.7698	8.89749e-09	N/A	1.44168	362	379	0.955145	0.733854	0.992289
RNUCGUUN	1.86944e-08	356	2304	1.77778	1.86944e-08	N/A	1.44168	365	345	1.05797	0.226451	0.422874
NRNUCGUU	2.03602e-08	357	2304	1.77778	2.03602e-08	N/A	1.44168	365	344	1.06105	0.215152	0.406639
GUYUNYCG	6.36598e-07	517	4920	1.81953	6.36598e-07	N/A	1.44168	542	445	1.21798	0.00100909	0.0042188
UYRAGYYC	9.13196e-07	531	5115	1.82093	9.13196e-07	N/A	1.44168	528	611	0.864157	0.99304	1
NCUCGCYR	7.61011e-08	1156	24974	1.85598	7.61011e-08	N/A	1.43998	1291	1376	0.938227	0.950109	1
NRCUCGYU	1.89615e-08	618	6993	1.8192	1.89615e-08	N/A	1.43861	666	767	0.868318	0.996186	1
UCGYUNUY	3.81545e-11	471	3929	1.77863	3.81545e-11	N/A	1.43748	496	503	0.986083	0.587637	0.865815
NCRGCGUY	8.84225e-07	936	16371	1.85276	8.84225e-07	N/A	1.43748	987	1041	0.948127	0.884758	1
NNRCGGUA	9.25798e-07	478	4183	1.81554	9.25798e-07	N/A	1.43748	489	357	1.36975	2.8361e-06	2.3594e-05
YCNYUUUC	2.71155e-07	1231	28145	1.86033	2.71155e-07	N/A	1.43588	1443	1430	1.00909	0.404183	0.660012
YYNGUUCG	2.90895e-08	306	1697	1.76587	2.90895e-08	N/A	1.43504	311	272	1.14338	0.0531321	0.132336
GYYCGUCN	8.52377e-07	581	6143	1.8261	8.52377e-07	N/A	1.43504	604	677	0.892171	0.979306	1
YUCGCYNG	2.39157e-08	1047	20383	1.8488	2.39157e-08	N/A	1.43303	1168	1237	0.94422	0.920285	1
YNUCGGCR	1.05926e-08	825	12645	1.83553	1.05926e-08	N/A	1.43232	874	805	1.08571	0.0460977	0.117311
UNGYYCGC	2.21566e-08	797	11745	1.83516	2.21566e-08	N/A	1.43232	872	911	0.95719	0.822155	1
GYGYUCGG	6.13125e-07	421	3181	1.80329	6.13125e-07	N/A	1.43232	443	421	1.05226	0.227093	0.423229
YRYGYUCG	8.46482e-12	556	5619	1.79177	8.46482e-12	N/A	1.43084	587	564	1.04078	0.248905	0.453502
NUCGUUNY	4.82377e-09	523	4868	1.8003	4.82377e-09	N/A	1.43084	554	488	1.13525	0.0204468	0.0591913
CCYYUUUY	2.89814e-07	644	7485	1.82739	2.89814e-07	N/A	1.42991	725	717	1.01116	0.416572	0.67729
RRAGCRAG	4.55751e-09	836	12939	1.83376	4.55751e-09	N/A	1.42881	935	811	1.1529	0.00150087	0.00603245
YNUCGGYG	9.64414e-07	907	15329	1.8511	9.64414e-07	N/A	1.42881	957	818	1.16993	0.000484712	0.00220892
YUCUNUUY	3.75785e-07	1105	22891	1.85788	3.75785e-07	N/A	1.42818	1338	1442	0.927878	0.975722	1
UUCGYNNU	2.60478e-11	583	6036	1.79429	2.60478e-11	N/A	1.42584	617	512	1.20508	0.000889193	0.00378513
CNUYGGCG	6.08241e-10	613	6721	1.80623	6.08241e-10	N/A	1.42584	643	553	1.16275	0.00462846	0.0161136
GYACGCRN	8.21225e-10	470	3950	1.78814	8.21225e-10	N/A	1.42584	501	596	0.840604	0.997936	1
CUUUCYNU	4.66055e-07	714	9251	1.83515	4.66055e-07	N/A	1.42584	797	756	1.05423	0.149078	0.304497
YGRGGYUU	8.49148e-07	534	5110	1.81915	8.49148e-07	N/A	1.42584	529	424	1.24764	0.000335351	0.00157422
NUYGNGCU	2.03168e-08	1278	30425	1.85699	2.03168e-08	N/A	1.42377	1395	1292	1.07972	0.0234598	0.0669106
NRCUCGCY	6.92084e-07	1101	22479	1.85777	6.92084e-07	N/A	1.42356	1241	1455	0.852921	0.999981	1
NANCAGCG	9.64492e-07	1015	19314	1.8564	9.64492e-07	N/A	1.42329	1114	1008	1.10516	0.0106933	0.0340623
UNCGYNUU	8.14074e-09	672	8171	1.82023	8.14074e-09	N/A	1.42193	716	635	1.12756	0.0137719	0.041739
GUUYGYYN	1.24799e-07	891	14608	1.84421	1.24799e-07	N/A	1.41977	966	782	1.23529	5.38873e-06	4.15353e-05
NUCGNRCU	1.81456e-07	913	15281	1.84531	1.81456e-07	N/A	1.41977	963	1018	0.945972	0.891719	1
UCUANYRR	2.06858e-07	453	3651	1.80296	2.06858e-07	N/A	1.41977	465	488	0.952869	0.771877	1
RRARCRAG	4.43998e-07	1127	23730	1.85841	4.43998e-07	N/A	1.41916	1280	1146	1.11693	0.0032585	0.011885
CRGAGCRA	3.06132e-09	331	1914	1.75758	3.06132e-09	N/A	1.41745	334	322	1.03727	0.319706	0.552917
GYCNGUUN	4.14351e-08	991	18097	1.84644	4.14351e-08	N/A	1.41745	1043	912	1.14364	0.00152442	0.0060887
CGYGRYGU	8.47757e-08	342	2052	1.77509	8.47757e-08	N/A	1.41745	349	276	1.26449	0.00175016	0.00690115
UCNYUYUC	6.59145e-09	1335	33355	1.8576	6.59145e-09	N/A	1.41676	1712	1884	0.908705	0.997936	1
UYCUNUYU	5.82833e-09	1232	28031	1.8528	5.82833e-09	N/A	1.41594	1532	1688	0.907583	0.997012	1
YRUUYUCR	2.73664e-08	421	3159	1.79082	2.73664e-08	N/A	1.41226	435	414	1.05072	0.235541	0.435508
UNCGUYNU	3.63677e-07	574	5917	1.82118	3.63677e-07	N/A	1.41226	608	529	1.14934	0.00956821	0.0309521
CRNYGUUC	5.10549e-07	423	3178	1.80159	5.10549e-07	N/A	1.41226	423	419	1.00955	0.44518	0.700102
NGYGYUCG	9.2721e-07	950	16718	1.85241	9.2721e-07	N/A	1.41226	1034	934	1.10707	0.0120926	0.0376228
NARYUCGY	6.97001e-07	673	8229	1.83315	6.97001e-07	N/A	1.40977	715	727	0.983494	0.624002	0.900428
NYCGUUCY	2.41676e-07	481	4168	1.80903	2.41676e-07	N/A	1.40873	503	510	0.986275	0.587039	0.865815
UCGUUNYN	4.90615e-09	525	5073	1.80598	4.90615e-09	N/A	1.40617	556	486	1.14403	0.0150594	0.0452024
YRCRYUCG	1.29027e-07	586	6344	1.82246	1.29027e-07	N/A	1.40424	628	663	0.94721	0.834997	1
CUCGNNUG	5.41924e-07	629	7264	1.83018	5.41924e-07	N/A	1.40424	655	663	0.987934	0.587205	0.865815
YUCGNNAG	1.3191e-10	1033	19478	1.83599	1.3191e-10	N/A	1.40272	1123	1049	1.07054	0.0561633	0.138778
CGUUCUNN	9.65408e-08	355	2314	1.78549	9.65408e-08	N/A	1.40272	366	380	0.963158	0.695876	0.964036
NCANCGUY	3.54345e-07	773	10903	1.83893	3.54345e-07	N/A	1.4015	806	828	0.97343	0.706865	0.974214
NYAYCGUY	9.16395e-07	436	3505	1.81043	9.16395e-07	N/A	1.40049	441	367	1.20163	0.00461641	0.0161136
ANYUCGNU	9.71935e-09	525	5079	1.80812	9.71935e-09	N/A	1.39894	544	543	1.00184	0.487902	0.753372
RYYCGUNU	4.98109e-07	513	4721	1.81507	4.98109e-07	N/A	1.39894	531	474	1.12025	0.0360878	0.0965606
GYGYUCGN	9.28735e-07	959	17078	1.85308	9.28735e-07	N/A	1.39894	1044	936	1.11538	0.00760962	0.0252005
GNUYUCGR	5.0618e-10	611	6723	1.80677	5.0618e-10	N/A	1.39779	630	599	1.05175	0.188275	0.367715
UUYUYCGN	5.23001e-08	586	6334	1.81959	5.23001e-08	N/A	1.39779	612	553	1.10669	0.0419423	0.108957
GYUCGYUN	8.58871e-08	593	6331	1.81873	8.58871e-08	N/A	1.39779	637	681	0.935389	0.88724	1
YYUNCCGA	8.03749e-07	588	6362	1.82764	8.03749e-07	N/A	1.39779	612	600	1.02	0.365163	0.613409
URNNUCGC	2.74736e-09	652	7670	1.81538	2.74736e-09	N/A	1.39691	688	674	1.02077	0.352214	0.597552
GNRUCGYG	1.56022e-07	644	7477	1.82544	1.56022e-07	N/A	1.39691	682	491	1.389	1.22498e-08	1.79249e-07
CRNCGUUN	4.68024e-07	658	7982	1.83242	4.68024e-07	N/A	1.39691	682	611	1.1162	0.024162	0.068465
GYUYUYGR	2.88118e-09	745	10275	1.82667	2.88118e-09	N/A	1.39621	779	620	1.25645	1.06422e-05	7.57905e-05
UUUCGNNU	3.08028e-10	316	1791	1.74902	3.08028e-10	N/A	1.39019	323	252	1.28175	0.00153368	0.0061119
NRYUCGUY	1.18184e-08	468	3973	1.79855	1.18184e-08	N/A	1.39019	486	514	0.945525	0.81204	1
GYYANCGU	1.27023e-08	308	1692	1.76067	1.27023e-08	N/A	1.39019	313	295	1.06102	0.232696	0.431525
RYUCGUYN	1.41104e-08	470	3971	1.79765	1.41104e-08	N/A	1.39019	487	513	0.949318	0.794516	1
RUYCGYCY	1.5311e-08	518	4885	1.80658	1.5311e-08	N/A	1.39019	552	616	0.896104	0.969442	1
NGYUYUCR	2.4102e-08	1287	30919	1.858	2.4102e-08	N/A	1.39019	1408	1436	0.980501	0.700223	0.967909
YNCGCUCG	7.33687e-08	712	9226	1.83019	7.33687e-08	N/A	1.39019	794	962	0.825364	0.99997	1
YGYGYUCG	7.38911e-08	471	3984	1.80353	7.38911e-08	N/A	1.39019	497	468	1.06197	0.17527	0.349653
YUCGYURN	1.51077e-07	840	12995	1.8417	1.51077e-07	N/A	1.39019	897	873	1.02749	0.284183	0.504817
YGYNGUUR	1.92561e-07	821	12377	1.84072	1.92561e-07	N/A	1.39019	877	665	1.3188	3.35523e-08	4.48882e-07
CYRCUYGC	6.24433e-07	623	7030	1.82882	6.24433e-07	N/A	1.39019	647	784	0.825255	0.999854	1
CYYCCGYU	6.28386e-07	759	10632	1.84072	6.28386e-07	N/A	1.39019	799	935	0.854545	0.999455	1
ANUCGCYR	9.7905e-07	462	3832	1.81096	9.7905e-07	N/A	1.39019	483	504	0.958333	0.748073	1
RCUCGCYN	3.06291e-07	1085	22058	1.85658	3.06291e-07	N/A	1.38643	1229	1455	0.844674	0.999994	1
YRYRYUCG	1.2428e-07	764	10599	1.83501	1.2428e-07	N/A	1.38461	824	818	1.00733	0.441144	0.696608
CANCGUYN	2.32917e-07	768	10904	1.8391	2.32917e-07	N/A	1.38461	800	829	0.965018	0.763781	1
GUYUYCCY	1.15851e-07	682	8456	1.82872	1.15851e-07	N/A	1.38401	734	791	0.927939	0.927803	1
UYYUYCGR	1.41615e-07	700	8974	1.83143	1.41615e-07	N/A	1.38401	738	749	0.985314	0.612277	0.889567
ARYYCGNU	2.55923e-09	659	7917	1.81749	2.55923e-09	N/A	1.38328	679	712	0.953652	0.811871	1
UANYYCRC	4.59051e-07	500	4537	1.8148	4.59051e-07	N/A	1.38111	515	614	0.838762	0.998392	1
ANUCGCYN	4.37317e-07	854	13326	1.84443	4.37317e-07	N/A	1.38033	917	1004	0.913347	0.976427	1
GCYCNUUU	1.58919e-10	405	2982	1.77394	1.58919e-10	N/A	1.37942	420	383	1.09661	0.095827	0.214951
YUUNUNCG	6.81581e-10	808	11986	1.82686	6.81581e-10	N/A	1.37942	861	752	1.14495	0.00332384	0.0120885
CGUNCGYC	4.09663e-08	395	2865	1.79062	4.09663e-08	N/A	1.37942	417	420	0.992857	0.541294	0.820927
UCGNUNUY	5.20815e-07	740	10071	1.83912	5.20815e-07	N/A	1.37831	787	780	1.00897	0.42982	0.690036
ANYUYGUU	8.52776e-11	342	2019	1.74654	8.52776e-11	N/A	1.37695	350	331	1.0574	0.233282	0.432183
UCGNGYUN	1.84523e-08	965	17360	1.84504	1.84523e-08	N/A	1.37695	1016	1008	1.00794	0.429432	0.690036
AYYCGYYU	3.14088e-08	343	2046	1.7699	3.14088e-08	N/A	1.37695	350	356	0.983146	0.589327	0.866412
CGNUANGY	1.44967e-07	326	1937	1.7787	1.44967e-07	N/A	1.37695	325	315	1.03175	0.346316	0.589682
UCCYYYUC	2.14996e-07	1317	32469	1.86346	2.14996e-07	N/A	1.37695	1716	1993	0.861014	0.999997	1
UCGRCRNC	4.63697e-07	850	13332	1.84526	4.63697e-07	N/A	1.37695	916	883	1.03737	0.218275	0.409891
ANUYYGUU	5.12112e-07	340	2063	1.7846	5.12112e-07	N/A	1.37695	353	325	1.08615	0.141113	0.294325
GYUCGYUY	8.56224e-07	350	2193	1.7902	8.56224e-07	N/A	1.37695	369	454	0.812775	0.998476	1
YUUCGNNU	1.78181e-08	743	10014	1.82871	1.78181e-08	N/A	1.37303	792	691	1.14616	0.00436163	0.0154138
AYYCGYNU	1.02562e-07	503	4520	1.808	1.02562e-07	N/A	1.37303	527	521	1.01152	0.426481	0.687879
CUCGYYNG	2.5498e-07	994	18132	1.85002	2.5498e-07	N/A	1.37303	1097	1204	0.91113	0.987147	1
YGGGGCYU	7.08991e-07	537	5314	1.82236	7.08991e-07	N/A	1.37303	556	503	1.10537	0.0516935	0.129096
YRNGCUCG	2.41787e-07	933	15976	1.84715	2.41787e-07	N/A	1.37166	1010	1094	0.923218	0.966471	1
YYCGUCNG	2.57443e-10	662	7886	1.81038	2.57443e-10	N/A	1.37115	703	720	0.976389	0.673882	0.945298
RYUYGUNC	2.43815e-08	705	9221	1.8292	2.43815e-08	N/A	1.37115	739	654	1.12997	0.0113805	0.0357647
CUUNUNCG	9.3074e-11	436	3441	1.77738	9.3074e-11	N/A	1.37005	457	450	1.01556	0.408102	0.665252
RUYCGUYN	1.33854e-08	432	3308	1.78908	1.33854e-08	N/A	1.37005	451	441	1.02268	0.368879	0.619095
NACGYYUC	8.51993e-08	432	3321	1.79611	8.51993e-08	N/A	1.37005	452	564	0.801418	0.999779	1
ACGYYUCN	9.26687e-08	433	3321	1.79611	9.26687e-08	N/A	1.37005	454	555	0.818018	0.999263	1
NYCUCGRC	9.6433e-07	1233	28184	1.86291	9.6433e-07	N/A	1.37005	1381	1465	0.942662	0.942322	1
CYUCGRCN	7.50176e-08	1160	24968	1.85553	7.50176e-08	N/A	1.3658	1304	1358	0.960236	0.852363	1
YUCGUNNU	1.27473e-07	524	4897	1.81102	1.27473e-07	N/A	1.3658	543	521	1.04223	0.250012	0.454633
RCGGUANN	6.64221e-07	478	4180	1.81424	6.64221e-07	N/A	1.36182	491	361	1.36011	4.21963e-06	3.2794e-05
CRGCGUYN	9.23827e-07	936	16372	1.85287	9.23827e-07	N/A	1.36182	988	1040	0.95	0.875893	1
GYUNUYGR	5.70841e-09	1124	23181	1.84798	5.70841e-09	N/A	1.36123	1219	949	1.28451	3.34062e-09	5.95903e-08
GYUYUYGN	1.78304e-08	1362	34388	1.85921	1.78304e-08	N/A	1.36086	1503	1268	1.18533	4.01727e-06	3.14827e-05
UYYRUCYR	6.11145e-07	872	13977	1.84661	6.11145e-07	N/A	1.3593	960	975	0.984615	0.633447	0.904994
UNGYCYGC	1.51799e-07	938	16324	1.84744	1.51799e-07	N/A	1.35808	1003	909	1.10341	0.0157883	0.0472388
UCCYYUUY	9.32834e-07	870	13993	1.84873	9.32834e-07	N/A	1.35808	1001	1100	0.91	0.984608	1
YCGUNUUY	2.73522e-09	389	2701	1.77581	2.73522e-09	N/A	1.35629	398	361	1.10249	0.0896336	0.202758
CYUYNGCG	2.68001e-07	1285	31005	1.86317	2.68001e-07	N/A	1.35504	1445	1525	0.947541	0.928941	1
CUCGCYRR	1.80087e-08	514	4690	1.80315	1.80087e-08	N/A	1.35455	544	598	0.909699	0.944972	1
UCRYYCUC	4.67008e-07	469	4001	1.81123	4.67008e-07	N/A	1.35455	508	623	0.815409	0.999686	1
NGYUCGYU	2.14438e-08	596	6546	1.81833	2.14438e-08	N/A	1.35342	638	684	0.932749	0.897091	1
YCUCGGCN	9.21237e-08	1068	21212	1.85274	9.21237e-08	N/A	1.35092	1186	1257	0.943516	0.924566	1
YYUCGGCN	2.6115e-09	1414	36926	1.85735	2.6115e-09	N/A	1.35015	1613	1626	0.992005	0.590341	0.866543
UUCGUNNU	1.47691e-14	224	797	1.64669	1.47691e-14	0	1.34807	229	197	1.16244	0.0605222	0.147027
ANYUCGYU	5.66006e-11	319	1782	1.74023	5.66006e-11	N/A	1.34807	327	326	1.00307	0.484392	0.749807
GYUYGYUC	3.47223e-08	422	3159	1.79082	3.47223e-08	N/A	1.34807	442	539	0.820037	0.999022	1
GNCRYCGU	3.24496e-07	715	9523	1.837	3.24496e-07	N/A	1.34807	754	672	1.12202	0.0149478	0.0450116
YAYCGUYN	4.49556e-07	430	3335	1.80368	4.49556e-07	N/A	1.34807	435	367	1.18529	0.00817152	0.0268043
NCYUCGGC	4.76225e-08	1012	18850	1.84786	4.76225e-08	N/A	1.34508	1129	1140	0.990351	0.591314	0.867292
NGYCNGUU	3.45848e-08	986	18106	1.84736	3.45848e-08	N/A	1.34476	1033	913	1.13143	0.00326157	0.011885
UYGUYYGN	2.96266e-08	779	11160	1.83432	2.96266e-08	N/A	1.34385	824	633	1.30174	2.80994e-07	3.05989e-06
CNCGCUCG	2.46476e-07	521	4907	1.81472	2.46476e-07	N/A	1.34226	571	700	0.815714	0.999852	1
CUNUUNCG	9.67078e-09	438	3470	1.79236	9.67078e-09	N/A	1.3409	455	383	1.18799	0.00643767	0.0216866
CCUCGRCN	2.74111e-08	867	13926	1.83987	2.74111e-08	N/A	1.3409	946	1035	0.91401	0.977229	1
NRYYCGUU	3.72116e-07	454	3655	1.80494	3.72116e-07	N/A	1.3409	470	482	0.975104	0.651333	0.922107
NNCUCGCU	1.77408e-08	1093	21967	1.84892	1.77408e-08	N/A	1.33957	1221	1385	0.881588	0.999342	1
CRUYCGYC	7.77854e-12	335	2015	1.74308	7.77854e-12	N/A	1.3387	350	364	0.961538	0.699839	0.967909
UYCGUUNY	7.27783e-08	357	2311	1.78318	7.27783e-08	N/A	1.3387	371	339	1.0944	0.114888	0.248768
UYNUUCGY	8.5932e-08	348	2182	1.78122	8.5932e-08	N/A	1.3387	359	286	1.25524	0.00202416	0.00781601
GUNACYGC	9.1689e-08	370	2443	1.78451	9.1689e-08	N/A	1.3387	381	401	0.950125	0.762757	1
ARYUCGYN	2.1663e-07	677	8472	1.83218	2.1663e-07	N/A	1.3387	719	727	0.988996	0.583315	0.862311
UYGGYGGG	5.85487e-07	373	2452	1.79109	5.85487e-07	N/A	1.3387	378	262	1.44275	2.26665e-06	1.95642e-05
YANCGUYC	7.86947e-07	341	2064	1.78547	7.86947e-07	N/A	1.3387	354	385	0.919481	0.87293	1
AGYUNGYU	8.17359e-07	604	6576	1.82667	8.17359e-07	N/A	1.33702	622	620	1.00323	0.477372	0.741391
YYCUUYUY	5.88435e-07	1498	42073	1.86991	5.88435e-07	N/A	1.33131	1929	2216	0.870487	0.999996	1
YGUYCGYC	2.476e-10	370	2411	1.76114	2.476e-10	N/A	1.33078	387	396	0.977273	0.626135	0.902116
UANGCNCR	2.11284e-07	391	2725	1.79158	2.11284e-07	N/A	1.33078	404	497	0.812877	0.999027	1
AGUYYGNU	2.72331e-07	408	3024	1.79893	2.72331e-07	N/A	1.33078	406	335	1.21194	0.00455032	0.0159304
CUUUYGCN	6.85201e-07	373	2453	1.79182	6.85201e-07	N/A	1.33078	379	291	1.30241	0.000337254	0.00157919
NUYGUYYG	3.11439e-08	778	11159	1.83416	3.11439e-08	N/A	1.32726	825	636	1.29717	3.81379e-07	3.94653e-06
YNGUNCGU	3.57334e-07	540	5303	1.81859	3.57334e-07	N/A	1.32399	556	449	1.23831	0.000368797	0.00171404
YNCGCUCR	7.30999e-07	993	18159	1.85277	7.30999e-07	N/A	1.32399	1121	1434	0.781729	1	1
YRGUYCRY	8.48278e-08	715	9503	1.83314	8.48278e-08	N/A	1.32037	746	795	0.938365	0.894027	1
NYCUCGGC	9.97385e-08	1068	21214	1.85291	9.97385e-08	N/A	1.31951	1187	1248	0.951122	0.891803	1
ARYNYGUU	2.19722e-07	571	5914	1.82025	2.19722e-07	N/A	1.31951	604	593	1.01855	0.375265	0.624358
YGYYGUUR	6.5022e-08	418	3167	1.79535	6.5022e-08	N/A	1.31811	435	357	1.21849	0.002789	0.0103237
UUNCCYCG	7.08104e-08	437	3485	1.8001	7.08104e-08	N/A	1.31811	449	409	1.0978	0.0860358	0.196854
RCGAGCAN	5.08695e-08	329	1930	1.77227	5.08695e-08	N/A	1.31545	337	333	1.01201	0.438595	0.69441
NRCGAGCA	5.08695e-08	329	1930	1.77227	5.08695e-08	N/A	1.31545	337	333	1.01201	0.438595	0.69441
YRCGNUCG	1.3403e-07	598	6562	1.82278	1.3403e-07	N/A	1.31545	635	631	1.00634	0.455245	0.712343
YGUYCGYY	3.178e-07	572	5917	1.82118	3.178e-07	N/A	1.31545	604	598	1.01003	0.431302	0.690036
UUCGYYUY	6.97181e-07	311	1708	1.77732	6.97181e-07	N/A	1.31545	314	301	1.04319	0.300066	0.525256
CRRCGUCC	7.66389e-07	308	1711	1.78044	7.66389e-07	N/A	1.31545	313	410	0.763415	0.999845	1
YCCUCNCA	4.18875e-07	687	8736	1.83491	4.18875e-07	N/A	1.31394	753	953	0.790136	0.999999	1
UYNYRUCG	1.7757e-08	463	3800	1.79584	1.7757e-08	N/A	1.31296	477	363	1.31405	4.18809e-05	0.000252228
NUUYUNCG	5.5889e-08	905	15271	1.8441	5.5889e-08	N/A	1.31296	974	845	1.15266	0.00124466	0.00511237
RYCNGUUY	1.87089e-07	921	15632	1.84688	1.87089e-07	N/A	1.31296	965	880	1.09659	0.0239144	0.0680725
YCCGUCNR	1.52583e-09	582	6075	1.80589	1.52583e-09	N/A	1.31177	618	682	0.906158	0.962054	1
YYUNYCGA	7.35772e-08	780	11169	1.8358	7.35772e-08	N/A	1.31108	824	809	1.01854	0.355247	0.60019
RYNYGUUC	4.01734e-08	670	8195	1.82557	4.01734e-08	N/A	1.30842	708	726	0.975207	0.682725	0.951031
CGUYCRYC	1.20571e-07	315	1819	1.77637	1.20571e-07	N/A	1.30842	328	363	0.903581	0.908482	1
CNCGYUCG	1.20682e-07	600	6561	1.8225	1.20682e-07	N/A	1.30842	655	783	0.836526	0.999632	1
CUYGURCN	1.48862e-07	342	2055	1.77768	1.48862e-07	N/A	1.30842	350	283	1.23675	0.00387225	0.0139208
NCUYGURC	1.48862e-07	342	2055	1.77768	1.48862e-07	N/A	1.30842	350	278	1.25899	0.00203224	0.00781601
UCGNRCUG	2.84701e-07	337	2062	1.78374	2.84701e-07	N/A	1.30842	342	320	1.06875	0.196261	0.380141
RNUCGYUR	6.42177e-07	680	8483	1.83456	6.42177e-07	N/A	1.30842	712	644	1.10559	0.0324006	0.0879513
NRCUCGNU	8.1051e-07	916	15671	1.85149	8.1051e-07	N/A	1.30842	996	1217	0.818406	0.999999	1
NYUCGYUR	1.27122e-07	838	12996	1.84184	1.27122e-07	N/A	1.30594	897	862	1.0406	0.201995	0.39044
ANYYYGUU	3.25166e-07	670	8223	1.83181	3.25166e-07	N/A	1.30535	705	679	1.03829	0.242312	0.445826
UNGUYCRC	2.66441e-10	369	2412	1.76187	2.66441e-10	N/A	1.30252	369	359	1.02786	0.355459	0.60019
RYUCGYUR	5.63018e-10	371	2414	1.76333	5.63018e-10	N/A	1.30252	385	356	1.08146	0.143361	0.296701
UCGUYNUY	3.09077e-08	340	2048	1.77163	3.09077e-08	N/A	1.30252	352	339	1.03835	0.310461	0.540422
NCGUUCUN	9.65408e-08	355	2314	1.78549	9.65408e-08	N/A	1.30252	367	378	0.970899	0.656529	0.928761
NNCGUUCU	9.65408e-08	355	2314	1.78549	9.65408e-08	N/A	1.30252	366	380	0.963158	0.695876	0.964036
YGUUCRCN	1.86941e-07	361	2313	1.78472	1.86941e-07	N/A	1.30252	366	352	1.03977	0.30067	0.525745
NGUUYGYY	6.22221e-08	898	14931	1.84333	6.22221e-08	N/A	1.30146	962	773	1.2445	2.8469e-06	2.3594e-05
CGUCNUNG	8.05231e-09	506	4692	1.80392	8.05231e-09	N/A	1.30077	527	445	1.18427	0.00426734	0.0151091
NCYUCGRC	4.88603e-08	1166	25397	1.85529	4.88603e-08	N/A	1.30028	1311	1341	0.977629	0.719902	0.982782
YUUCCCCY	2.2569e-07	620	7019	1.82596	2.2569e-07	N/A	1.29992	694	617	1.1248	0.0167259	0.0498848
CCGUCNNU	2.02986e-08	567	5895	1.8144	2.02986e-08	N/A	1.29751	597	571	1.04553	0.223398	0.418006
ARYUCGYY	1.82119e-07	390	2726	1.79224	1.82119e-07	N/A	1.29751	400	402	0.995025	0.528151	0.804249
RCGARCAN	2.36292e-07	421	3174	1.79932	2.36292e-07	N/A	1.29751	428	469	0.91258	0.914493	1
UYCGUNNU	2.40625e-07	571	5915	1.82056	2.40625e-07	N/A	1.29751	603	543	1.1105	0.038165	0.101108
NRCGARCA	2.58506e-07	423	3173	1.79875	2.58506e-07	N/A	1.29751	429	469	0.914712	0.909032	1
GCCNGUUY	2.73698e-07	410	3022	1.79774	2.73698e-07	N/A	1.29751	413	346	1.19364	0.00750897	0.0249367
GGUYUNCC	6.9515e-07	418	3184	1.80499	6.9515e-07	N/A	1.29751	427	422	1.01185	0.431876	0.690036
CGNUCRGR	9.7468e-07	732	9801	1.83918	9.7468e-07	N/A	1.29751	763	868	0.879032	0.995338	1
CNUYRGCG	5.8182e-10	926	15869	1.83478	5.8182e-10	N/A	1.29571	987	980	1.00714	0.437294	0.693525
RGYUYGYU	1.93772e-07	627	7253	1.82741	1.93772e-07	N/A	1.29457	653	683	0.956076	0.794109	1
CNCGRYGU	2.03039e-07	628	7252	1.82716	2.03039e-07	N/A	1.29457	643	651	0.987711	0.587996	0.865815
YUCGNYUG	8.37001e-07	585	6366	1.82878	8.37001e-07	N/A	1.29457	610	590	1.0339	0.281851	0.501813
YYCGUCYG	3.86751e-07	388	2733	1.79684	3.86751e-07	N/A	1.2932	406	402	1.00995	0.444046	0.699493
RCAYGCRR	9.64207e-07	400	2883	1.80188	9.64207e-07	N/A	1.2932	416	488	0.852459	0.991683	1
UCYYUNUC	4.06417e-07	1293	31001	1.86293	4.06417e-07	N/A	1.29264	1678	1771	0.947487	0.943354	1
CCUYRGCG	7.40546e-08	453	3643	1.79901	7.40546e-08	N/A	1.28945	464	532	0.87218	0.984406	1
UUYUNCGN	1.66092e-08	904	14899	1.83938	1.66092e-08	N/A	1.28776	971	845	1.14911	0.00155457	0.00616887
NYANCGUC	2.61742e-07	670	8220	1.83114	2.61742e-07	N/A	1.28722	702	712	0.985955	0.604855	0.883004
NRCGGUAN	7.42311e-07	478	4181	1.81467	7.42311e-07	N/A	1.28616	490	362	1.35359	5.79376e-06	4.42927e-05
RGYUNUCG	4.88916e-08	524	4888	1.80769	4.88916e-08	N/A	1.28326	542	475	1.14105	0.017823	0.0524057
RRYUYGYU	1.43012e-07	968	17399	1.84919	1.43012e-07	N/A	1.28326	1039	1048	0.991412	0.578089	0.860016
UYNRCGUY	2.2804e-07	763	10609	1.83674	2.2804e-07	N/A	1.27986	807	724	1.11464	0.0169507	0.0504028
YCNUUYUC	6.58163e-09	1311	31847	1.85578	6.58163e-09	N/A	1.27665	1558	1483	1.05057	0.086908	0.197796
NCCUCGRC	1.07268e-08	872	13900	1.83644	1.07268e-08	N/A	1.27559	952	1028	0.92607	0.956179	1
CUCGYUNU	9.48967e-09	311	1688	1.7565	9.48967e-09	N/A	1.27434	326	381	0.855643	0.980703	1
NACUYGCY	2.46699e-07	578	6132	1.82283	2.46699e-07	N/A	1.27434	601	664	0.90512	0.961746	1
GYCRGUUY	6.07815e-07	333	1939	1.78053	6.07815e-07	N/A	1.27434	328	297	1.10438	0.107488	0.235651
AGCGAGNY	6.59718e-07	525	5119	1.82236	6.59718e-07	N/A	1.27434	557	502	1.10956	0.0455036	0.116432
UUCCCCYN	3.60882e-07	783	11192	1.83958	3.60882e-07	N/A	1.27317	886	817	1.08446	0.0472601	0.119458
YRCGCUCG	1.4564e-08	347	2172	1.77306	1.4564e-08	N/A	1.27103	364	398	0.914573	0.890968	1
URRNUCGC	2.25151e-08	333	1922	1.76492	2.25151e-08	N/A	1.27103	343	360	0.952778	0.739293	0.997619
YNRCGRUA	7.97828e-08	347	2181	1.78041	7.97828e-08	N/A	1.27103	351	302	1.16225	0.0275861	0.0771175
YUCGCYRR	1.87913e-10	716	9420	1.81713	1.87913e-10	N/A	1.26958	768	803	0.956413	0.811392	1
ARYYYGUU	3.38384e-09	375	2565	1.77632	3.38384e-09	N/A	1.26825	378	356	1.0618	0.208386	0.397385
YYYGUUYU	9.0848e-08	715	9504	1.83333	9.0848e-08	N/A	1.26825	789	731	1.07934	0.0684192	0.162009
ANYUCGYY	3.57599e-07	723	9515	1.83546	3.57599e-07	N/A	1.26701	762	748	1.01872	0.359319	0.60522
NYYUCGGC	3.9439e-09	1416	37483	1.85891	3.9439e-09	N/A	1.26587	1616	1609	1.00435	0.450949	0.707987
NYYCGYUA	8.77992e-08	420	3168	1.79592	8.77992e-08	N/A	1.26381	430	519	0.828516	0.998068	1
YYCGYUAN	1.01617e-07	421	3168	1.79592	1.01617e-07	N/A	1.26381	430	517	0.831721	0.997652	1
ARNUYGYU	2.07559e-07	807	12081	1.84134	2.07559e-07	N/A	1.26381	866	817	1.05998	0.116158	0.250651
RUYYRCCG	1.11238e-07	459	3818	1.80435	1.11238e-07	N/A	1.26202	484	435	1.11264	0.0530082	0.132203
GYYYGUUN	3.07297e-07	890	14626	1.84648	3.07297e-07	N/A	1.26202	938	832	1.1274	0.00587561	0.0199728
RYYCGUUN	3.41112e-07	453	3655	1.80494	3.41112e-07	N/A	1.26202	470	477	0.985325	0.589971	0.866543
CANCGUNC	6.76481e-07	425	3343	1.808	6.76481e-07	N/A	1.26202	445	492	0.904472	0.93766	1
RUYCGUNY	1.39087e-09	466	3959	1.79221	1.39087e-09	N/A	1.26044	479	459	1.04357	0.256871	0.463953
YUCGYYRR	5.20775e-09	908	15224	1.83843	5.20775e-09	N/A	1.26044	983	1026	0.95809	0.83131	1
NUUCCCCY	4.74238e-07	785	11500	1.84265	4.74238e-07	N/A	1.26044	888	816	1.08824	0.0405616	0.106552
CGNUCGGR	2.5945e-07	469	3996	1.80896	2.5945e-07	N/A	1.25904	498	500	0.996	0.52524	0.800467
NUUCGYNU	1.98305e-10	580	6056	1.80024	1.98305e-10	N/A	1.25667	602	540	1.11481	0.0332771	0.0900693
CUCGYYRR	4.425e-07	641	7494	1.82959	4.425e-07	N/A	1.2539	684	756	0.904762	0.97111	1
NRCGYUCG	6.22545e-09	845	13263	1.83571	6.22545e-09	N/A	1.24961	914	886	1.0316	0.254638	0.460808
YCRNCGUC	8.95074e-09	881	14227	1.83716	8.95074e-09	N/A	1.24873	931	1000	0.931	0.941817	1
CCUNUYUY	9.21365e-07	1235	28663	1.86414	9.21365e-07	N/A	1.24419	1490	1476	1.00949	0.398564	0.65426
UNCGUNYU	8.9313e-12	620	6911	1.79787	8.9313e-12	N/A	1.23573	669	627	1.06699	0.121673	0.260449
YCGUYNUC	1.25216e-09	560	5655	1.80325	1.25216e-09	N/A	1.23573	590	567	1.04056	0.249464	0.454077
GYYNGUUY	4.53446e-09	1071	21130	1.84558	4.53446e-09	N/A	1.23573	1154	1043	1.10642	0.00893881	0.0291679
AGNUNUCG	1.56872e-08	377	2573	1.78186	1.56872e-08	N/A	1.23573	378	329	1.14894	0.0326766	0.088572
NUCGNGYU	2.35466e-08	967	17360	1.84504	2.35466e-08	N/A	1.23573	1018	1010	1.00792	0.4295	0.690036
CCGRUUYY	5.03083e-08	336	2054	1.77682	5.03083e-08	N/A	1.23573	339	304	1.11513	0.0837525	0.192477
NRNUUCGU	5.67719e-08	393	2716	1.78567	5.67719e-08	N/A	1.23573	400	321	1.24611	0.0016299	0.00644051
RYCGUYNU	1.02499e-07	559	5699	1.81728	1.02499e-07	N/A	1.23573	579	484	1.19628	0.0017854	0.00699593
YANCGUCN	1.16031e-07	663	7959	1.82713	1.16031e-07	N/A	1.23573	696	712	0.977528	0.665092	0.938041
YUCGCUNR	1.23312e-07	607	6786	1.8237	1.23312e-07	N/A	1.23573	647	730	0.886301	0.987348	1
GYUNUCGR	1.41242e-07	513	4709	1.81046	1.41242e-07	N/A	1.23573	522	482	1.08299	0.103404	0.227855
YYYRUCCG	1.44711e-07	569	5913	1.81994	1.44711e-07	N/A	1.23573	600	557	1.0772	0.103086	0.22769
RNUUYGUU	2.35965e-07	401	2872	1.795	2.35965e-07	N/A	1.23573	432	382	1.13089	0.039844	0.104962
UUGURCYN	2.41923e-07	402	2871	1.79438	2.41923e-07	N/A	1.23573	410	307	1.3355	5.98828e-05	0.000347246
NACGCNAR	5.98149e-07	596	6584	1.82889	5.98149e-07	N/A	1.23573	609	802	0.759352	1	1
UYCGUYNG	6.04618e-07	361	2320	1.79012	6.04618e-07	N/A	1.23573	378	342	1.10526	0.0898562	0.203017
AGNUNGUU	6.16208e-07	395	2883	1.80188	6.16208e-07	N/A	1.23573	381	349	1.09169	0.118133	0.254325
GNUYGYUY	1.13466e-08	1084	21552	1.84774	1.13466e-08	N/A	1.22469	1145	1241	0.922643	0.975312	1
UCNYUCUC	1.40433e-07	834	12677	1.84018	1.40433e-07	N/A	1.22215	1061	1234	0.859806	0.999848	1
YCGNUYUC	9.97294e-07	817	12415	1.84637	9.97294e-07	N/A	1.22168	865	947	0.913411	0.97297	1
CCUCGGCN	5.06654e-08	762	10588	1.8331	5.06654e-08	N/A	1.22008	826	891	0.927048	0.941636	1
GUYUYYCY	7.25199e-07	1285	31039	1.86521	7.25199e-07	N/A	1.21947	1452	1481	0.980419	0.70384	0.971476
GYUYGYUY	2.43815e-08	705	9221	1.8292	2.43815e-08	N/A	1.2188	745	836	0.891148	0.98895	1
NGYUYGYU	1.80456e-08	1221	27605	1.85468	1.80456e-08	N/A	1.21769	1343	1330	1.00977	0.400735	0.656098
UYNUUCGN	7.21539e-09	607	6754	1.8151	7.21539e-09	N/A	1.21642	631	497	1.26962	3.30656e-05	0.000205754
NUYNUUCG	1.73065e-08	606	6766	1.81833	1.73065e-08	N/A	1.21642	634	501	1.26547	3.94385e-05	0.000239832
NUYCGUNU	7.80024e-08	606	6783	1.8229	7.80024e-08	N/A	1.21642	640	599	1.06845	0.122052	0.260962
ACUYGCYN	1.88942e-07	575	6133	1.82313	1.88942e-07	N/A	1.21642	599	660	0.907576	0.957208	1
CYRURGCR	7.0531e-07	596	6586	1.82944	7.0531e-07	N/A	1.21642	614	528	1.16288	0.00546594	0.0186819
UUYCCCYC	3.19603e-08	499	4515	1.806	3.19603e-08	N/A	1.21547	550	487	1.12936	0.0252107	0.0712653
ANCNCGUY	3.22961e-07	575	6139	1.82491	3.22961e-07	N/A	1.21547	606	733	0.826739	0.99974	1
UCGUNNUY	9.53078e-11	535	5235	1.79527	9.53078e-11	N/A	1.21442	558	526	1.06084	0.165542	0.334118
RGYYYGUU	4.67008e-07	469	4001	1.81123	4.67008e-07	N/A	1.20886	467	427	1.09368	0.0904808	0.203691
YRCGYUCG	1.94954e-11	420	3116	1.76644	1.94954e-11	N/A	1.20699	439	448	0.979911	0.618747	0.895605
UUCGYNUY	4.12409e-10	419	3134	1.77664	4.12409e-10	N/A	1.20699	430	384	1.11979	0.0534484	0.13277
YRCCGUYC	1.17162e-07	421	3169	1.79649	1.17162e-07	N/A	1.20699	429	390	1.1	0.0864775	0.197527
NNAYGCGA	1.68309e-07	422	3170	1.79705	1.68309e-07	N/A	1.20699	433	523	0.827916	0.998198	1
UUYUNCGR	4.09843e-07	420	3179	1.80215	4.09843e-07	N/A	1.20699	439	388	1.13144	0.0380776	0.101019
UUCGNNUY	1.46603e-09	755	10545	1.82566	1.46603e-09	N/A	1.20483	793	721	1.09986	0.0321268	0.0873344
RNUCYCGU	3.91805e-07	413	3022	1.79774	3.91805e-07	N/A	1.20483	406	364	1.11538	0.0650668	0.154854
UYGUNCUN	6.55446e-07	780	11206	1.84188	6.55446e-07	N/A	1.20483	833	797	1.04517	0.186282	0.365348
GUUYGNUN	5.91852e-07	735	10078	1.84039	5.91852e-07	N/A	1.20363	785	623	1.26003	7.89695e-06	5.80039e-05
ANNUCGUY	2.86478e-09	349	2162	1.7649	2.86478e-09	N/A	1.20233	352	376	0.93617	0.813133	1
UYCGUYNU	1.03295e-07	348	2183	1.78204	1.03295e-07	N/A	1.20233	360	322	1.11801	0.0728215	0.1707
ANNYCGUU	1.70995e-07	362	2311	1.78318	1.70995e-07	N/A	1.20233	371	367	1.0109	0.44147	0.696608
YGCGYUCG	1.71667e-07	358	2315	1.78627	1.71667e-07	N/A	1.20233	375	379	0.989446	0.55791	0.841356
NYGUUCRC	1.86941e-07	361	2313	1.78472	1.86941e-07	N/A	1.20233	366	350	1.04571	0.274937	0.491841
CGUYCGYY	7.22404e-07	352	2189	1.78694	7.22404e-07	N/A	1.20233	367	401	0.915212	0.890064	1
CNCGNUAY	1.85872e-07	314	1699	1.76795	1.85872e-07	N/A	1.19938	318	415	0.766265	0.99983	1
ARNUCGYU	7.03552e-09	305	1691	1.75963	7.03552e-09	N/A	1.19586	309	316	0.977848	0.610261	0.888127
NGYYYGUU	1.87782e-07	888	14619	1.8456	1.87782e-07	N/A	1.19586	929	833	1.11525	0.0110976	0.0351705
UUCGYNUN	1.88454e-10	579	6057	1.80054	1.88454e-10	N/A	1.19384	601	538	1.1171	0.0309705	0.0849308
NUCGUYNU	2.40817e-08	513	4693	1.80431	2.40817e-08	N/A	1.19384	544	508	1.07087	0.133515	0.282569
UCGNYUYU	2.08746e-07	512	4715	1.81276	2.08746e-07	N/A	1.1891	535	541	0.988909	0.572567	0.854516
YGNUCGGR	1.39329e-08	731	9739	1.82755	1.39329e-08	N/A	1.1882	774	761	1.01708	0.370016	0.620448
RCUURYNC	3.07265e-09	724	9446	1.82215	3.07265e-09	N/A	1.1863	769	759	1.01318	0.399044	0.654474
YYUNUCUA	3.02194e-08	438	3478	1.79649	3.02194e-08	N/A	1.18314	455	510	0.892157	0.961679	1
RCGYUCGN	8.09847e-09	848	13262	1.83557	8.09847e-09	N/A	1.17956	916	887	1.03269	0.247314	0.452804
NAYGCGAN	2.68217e-07	425	3336	1.80422	2.68217e-07	N/A	1.17956	436	527	0.827324	0.998318	1
CGUYYGYC	6.50812e-07	401	2879	1.79937	6.50812e-07	N/A	1.17956	423	419	1.00955	0.44518	0.700102
NGCCCGUY	7.57467e-07	392	2733	1.79684	7.57467e-07	N/A	1.17545	399	434	0.919355	0.887374	1
UCGUYNUN	3.47313e-08	515	4895	1.81028	3.47313e-08	N/A	1.17394	547	503	1.08748	0.0872526	0.198155
UUUCGNRN	1.48625e-07	581	6123	1.82015	1.48625e-07	N/A	1.17394	607	435	1.3954	4.95483e-08	6.53549e-07
YUCGUYYY	2.6745e-07	552	5500	1.81818	2.6745e-07	N/A	1.17394	584	612	0.954248	0.790927	1
YCRRCGUY	4.98399e-07	582	6136	1.82402	4.98399e-07	N/A	1.17394	597	664	0.899096	0.970404	1
GYCNRUUY	6.35789e-07	862	13658	1.84667	6.35789e-07	N/A	1.17268	911	894	1.01902	0.344527	0.588118
GYUYGYUN	4.1291e-08	1221	27629	1.85629	4.1291e-08	N/A	1.17212	1349	1327	1.01658	0.335315	0.576717
ARYUYGNU	8.98241e-08	743	10038	1.83309	8.98241e-08	N/A	1.17069	780	737	1.05834	0.134793	0.284537
NGUUYGNU	2.61751e-07	735	10065	1.83802	2.61751e-07	N/A	1.17069	776	618	1.25566	1.15911e-05	8.11538e-05
YUNRUYCG	2.94432e-07	533	5101	1.81595	2.94432e-07	N/A	1.17069	560	492	1.13821	0.0180176	0.0528122
YCGUNUYU	7.61397e-07	393	2733	1.79684	7.61397e-07	N/A	1.17069	405	399	1.01504	0.416208	0.677287
UCGNYUNU	2.20155e-08	703	8947	1.82592	2.20155e-08	N/A	1.16802	745	715	1.04196	0.216187	0.407773
UUCGUNNY	1.29957e-13	525	4992	1.77714	1.29957e-13	N/A	1.16708	541	447	1.21029	0.00139243	0.00564188
CNUUCGYY	1.68613e-08	523	4879	1.80436	1.68613e-08	N/A	1.16708	546	543	1.00552	0.463782	0.722683
AGYYNGUU	1.58079e-07	516	4908	1.81509	1.58079e-07	N/A	1.16304	511	460	1.11087	0.0508499	0.127159
GYYCGUUN	4.23561e-08	302	1583	1.75889	4.23561e-08	N/A	1.15849	311	312	0.996795	0.515979	0.788278
NGYYCGUU	4.23561e-08	302	1583	1.75889	4.23561e-08	N/A	1.15849	310	315	0.984127	0.57926	0.860516
UYCGUNUN	6.65153e-08	608	6778	1.82155	6.65153e-08	N/A	1.15849	642	594	1.08081	0.0860775	0.196854
UCGNCUYU	1.3109e-07	316	1818	1.77539	1.3109e-07	N/A	1.15849	328	344	0.953488	0.731453	0.991325
UYCGYNUU	5.23726e-07	439	3498	1.80682	5.23726e-07	N/A	1.15849	461	434	1.06221	0.183393	0.360058
UCGUYYYY	3.93353e-10	562	5643	1.79943	3.93353e-10	N/A	1.1547	589	596	0.988255	0.580568	0.860516
UNCGUNUU	1.89683e-12	281	1339	1.70791	1.89683e-12	0	1.1505	287	262	1.09542	0.142992	0.296678
CUCCCRYU	8.39748e-08	412	3012	1.79179	8.39748e-08	N/A	1.14746	424	473	0.896406	0.949087	1
GUNCGUNC	2.08788e-07	403	2869	1.79312	2.08788e-07	N/A	1.14746	417	365	1.14247	0.031477	0.086176
NCACGCRR	2.78082e-08	515	4893	1.80954	2.78082e-08	N/A	1.14067	527	702	0.750712	1	1
RNUUCGUN	5.67719e-08	393	2716	1.78567	5.67719e-08	N/A	1.14067	399	320	1.24687	0.00160851	0.00636941
ARYYCGYU	1.33257e-07	391	2722	1.78961	1.33257e-07	N/A	1.14067	397	457	0.868709	0.979971	1
CGCYANYA	1.97114e-07	389	2727	1.7929	1.97114e-07	N/A	1.14067	398	472	0.84322	0.993943	1
NUUGURCY	4.3242e-07	404	2873	1.79563	4.3242e-07	N/A	1.14067	412	310	1.32903	7.35108e-05	0.000419774
YYCGUYCU	8.21009e-07	332	1941	1.78237	8.21009e-07	N/A	1.14067	352	368	0.956522	0.724508	0.985478
UNRNCGUC	5.90116e-07	717	9531	1.83854	5.90116e-07	N/A	1.13687	743	694	1.07061	0.0980729	0.219463
NGUUYGYU	1.32158e-07	489	4344	1.80925	1.32158e-07	N/A	1.13485	508	409	1.24205	0.000539131	0.00242738
GUUYGYUN	2.60861e-07	489	4350	1.81175	2.60861e-07	N/A	1.13485	511	413	1.23729	0.000632148	0.00279909
YNCGYUCG	3.22097e-10	845	13215	1.82907	3.22097e-10	N/A	1.12827	944	1084	0.870849	0.999061	1
UCCYUNUC	8.15868e-07	754	10346	1.83929	8.15868e-07	N/A	1.12623	844	911	0.926454	0.945126	1
ANYNCGUU	4.6342e-09	341	2037	1.76211	4.6342e-09	N/A	1.12339	345	407	0.847666	0.988118	1
GUYCGYYY	5.79949e-07	605	6808	1.82962	5.79949e-07	N/A	1.12339	644	672	0.958333	0.779897	1
CACCGUYC	2.1205e-14	100	143	1.43	2.1205e-14	0	1.11215	99	86	1.15116	0.169592	0.340456
UYCGUNYU	8.14718e-09	378	2568	1.77839	8.14718e-09	N/A	1.11215	398	390	1.02051	0.387827	0.639999
NCCUCGGC	6.14212e-08	763	10588	1.8331	6.14212e-08	N/A	1.11215	828	885	0.935593	0.915774	1
YCGUCNYU	8.62287e-08	570	5905	1.81748	8.62287e-08	N/A	1.11215	589	559	1.05367	0.187965	0.367492
NUUUCGNR	1.24043e-07	581	6121	1.81956	1.24043e-07	N/A	1.11215	610	432	1.41204	1.75139e-08	2.50409e-07
CRNCGUCC	1.74151e-07	593	6339	1.82103	1.74151e-07	N/A	1.11215	616	684	0.900585	0.970351	1
UCGYNNUU	1.82935e-07	606	6793	1.82558	1.82935e-07	N/A	1.11215	638	538	1.18587	0.00177242	0.00697423
RNUCGUYY	7.74368e-07	526	5119	1.82236	7.74368e-07	N/A	1.10565	543	554	0.980144	0.630099	0.90396
RYYYGUUC	4.46182e-07	423	3177	1.80102	4.46182e-07	N/A	1.0953	434	432	1.00463	0.472908	0.735678
YCGUNYUC	1.09374e-07	569	5910	1.81902	1.09374e-07	N/A	1.09392	603	610	0.988525	0.579646	0.860516
UYGUNCGY	7.22674e-09	331	1918	1.76125	7.22674e-09	N/A	1.09035	335	204	1.64216	8.37655e-09	1.32129e-07
CACGCRRN	5.62268e-08	521	4893	1.80954	5.62268e-08	N/A	1.09035	531	704	0.754261	1	1
NGNUUUCG	1.59595e-09	397	2845	1.77812	1.59595e-09	N/A	1.08503	405	298	1.35906	2.72336e-05	0.000170611
GNUUUCGN	2.76752e-09	399	2845	1.77812	2.76752e-09	N/A	1.08503	405	304	1.33224	7.43787e-05	0.000422156
CRRCGUYC	3.10855e-07	405	3029	1.8019	3.10855e-07	N/A	1.08503	412	536	0.768657	0.999972	1
YCCUCGGC	3.23889e-07	403	2872	1.795	3.23889e-07	N/A	1.08503	421	421	1	0.5	0.768883
UNRRCGUC	3.61447e-07	394	2727	1.7929	3.61447e-07	N/A	1.08503	402	386	1.04145	0.284347	0.504817
YYANCGUC	4.72649e-07	400	2878	1.79875	4.72649e-07	N/A	1.08503	412	385	1.07013	0.169438	0.340456
GYCNGUUY	3.36064e-10	615	6954	1.80905	3.36064e-10	N/A	1.08364	627	563	1.11368	0.031779	0.0866097
YNCGUNUU	5.12295e-07	600	6578	1.82722	5.12295e-07	N/A	1.08364	624	558	1.11828	0.0274474	0.0769595
UCGUNYNU	1.5256e-07	452	3650	1.80247	1.5256e-07	N/A	1.08126	470	413	1.13801	0.0275427	0.0771112
NGUCUUYC	3.10113e-07	445	3662	1.8084	3.10113e-07	N/A	1.08126	457	507	0.901381	0.946344	1
GUCUUYCN	4.82399e-07	450	3661	1.8079	4.82399e-07	N/A	1.08126	465	508	0.915354	0.915978	1
AGYNYRUU	5.68382e-07	660	7984	1.83287	5.68382e-07	N/A	1.08126	691	617	1.11994	0.020373	0.0590692
CGYRRYGU	9.06235e-07	466	4010	1.8153	9.06235e-07	N/A	1.08126	480	400	1.2	0.00350047	0.0126327
YCGUCNUY	3.28687e-09	535	5265	1.80556	3.28687e-09	N/A	1.07845	561	507	1.10651	0.0492293	0.123271
YCGUCYNU	1.26777e-08	529	5076	1.80705	1.26777e-08	N/A	1.07845	548	521	1.05182	0.204459	0.392287
YYYUCGGC	1.83705e-07	792	11475	1.83865	1.83705e-07	N/A	1.07767	850	855	0.994152	0.54819	0.830017
NGYUCGUY	1.17927e-07	308	1702	1.77107	1.17927e-07	N/A	1.07628	318	343	0.927114	0.834571	1
ARNUYGUU	1.32783e-07	319	1816	1.77344	1.32783e-07	N/A	1.07628	325	311	1.04502	0.289401	0.510884
YCANCGUC	9.31943e-07	310	1710	1.7794	9.31943e-07	N/A	1.07628	315	307	1.02606	0.374192	0.624191
UYRNCGUC	2.53231e-09	441	3458	1.78616	2.53231e-09	N/A	1.07096	450	417	1.07914	0.1312	0.278613
CUCGCUNR	3.15361e-07	461	3825	1.80766	3.15361e-07	N/A	1.07096	482	564	0.85461	0.994384	1
ACGCNARN	9.12561e-07	592	6360	1.82706	9.12561e-07	N/A	1.06817	604	802	0.753117	1	1
AGYNYGUU	1.26425e-12	363	2251	1.73688	1.26425e-12	N/A	1.05919	367	338	1.0858	0.137372	0.289098
RYACGCRR	3.14895e-10	330	1906	1.75023	3.14895e-10	N/A	1.05919	338	417	0.810552	0.997981	1
CYGUGGCR	6.60709e-07	341	2063	1.7846	6.60709e-07	N/A	1.05919	346	260	1.33077	0.000238356	0.00117795
GYNYGUUY	8.18605e-07	872	13983	1.8474	8.18605e-07	N/A	1.05362	932	855	1.09006	0.0342657	0.0922121
YUYGUNYG	1.1026e-07	783	11172	1.83629	1.1026e-07	N/A	1.05266	850	656	1.29573	2.88037e-07	3.11846e-06
CCGUYNUY	3.07459e-08	552	5478	1.81091	3.07459e-08	N/A	1.05037	575	506	1.13636	0.0179247	0.0526222
AGNUYGYU	1.77095e-08	499	4510	1.804	1.77095e-08	N/A	1.04768	504	433	1.16397	0.0101848	0.0326646
GYNYGUUC	5.78266e-08	447	3646	1.80049	5.78266e-08	N/A	1.04768	458	454	1.00881	0.447313	0.702867
AGYNCGUY	8.65493e-08	384	2576	1.78393	8.65493e-08	N/A	1.04562	388	403	0.962779	0.7031	0.97117
CNCCGUYC	7.4018e-07	659	7989	1.83402	7.4018e-07	N/A	1.04428	700	660	1.06061	0.139038	0.291511
YYGUYCRC	8.66599e-09	630	7214	1.81759	8.66599e-09	N/A	1.04264	657	715	0.918881	0.941308	1
AGYNCRUU	1.02137e-08	313	1687	1.75546	1.02137e-08	N/A	1.04264	318	298	1.06711	0.210172	0.399242
CYCGUCNR	9.06374e-08	558	5699	1.81728	9.06374e-08	N/A	1.04061	589	633	0.93049	0.895928	1
CNCYGRUU	1.21512e-07	508	4713	1.812	1.21512e-07	N/A	1.03801	506	580	0.872414	0.987633	1
NNCGUCUU	6.02809e-08	413	3009	1.79001	6.02809e-08	N/A	1.03456	418	431	0.969838	0.672259	0.944592
NCGUCUUN	7.00157e-08	414	3009	1.79001	7.00157e-08	N/A	1.03456	419	425	0.985882	0.581811	0.860768
NNUUCGUY	8.53672e-19	467	3833	1.73517	8.53672e-19	N/A	1.02539	486	447	1.08725	0.100836	0.223246
NUUCGUYN	2.13204e-18	469	3836	1.73653	2.13204e-18	N/A	1.02539	490	449	1.09131	0.0904508	0.203691
AGYUYGNU	2.18727e-08	486	4332	1.80425	2.18727e-08	N/A	1.02539	493	440	1.12045	0.0413578	0.108038
RYYANCGU	2.15117e-07	448	3656	1.80543	2.15117e-07	N/A	1.02539	461	434	1.06221	0.183393	0.360058
YANCCUCG	4.49225e-08	384	2572	1.78116	4.49225e-08	N/A	1.01947	403	348	1.15805	0.022376	0.064181
UCGNCUNU	3.49069e-09	443	3458	1.78616	3.49069e-09	N/A	1.01105	463	455	1.01758	0.395875	0.650986
RNYUUUCG	7.53263e-09	311	1687	1.75546	7.53263e-09	N/A	1.01105	322	259	1.24324	0.00447864	0.0157383
YANYCUCG	1.62873e-08	528	5079	1.80812	1.62873e-08	N/A	1.01105	556	500	1.112	0.0424189	0.110042
AYGCGANN	9.61329e-08	428	3326	1.79881	9.61329e-08	N/A	1.01105	437	525	0.832381	0.997725	1
RCUURYYC	2.63708e-07	440	3492	1.80372	2.63708e-07	N/A	1.01105	457	479	0.954071	0.763958	1
CRCCGUYC	6.48967e-07	319	1824	1.78125	6.48967e-07	N/A	1.01105	322	297	1.08418	0.157488	0.319237
UYRNCGUY	3.12589e-07	666	8229	1.83315	3.12589e-07	N/A	1.00623	691	587	1.17717	0.00181199	0.00705585
CRNCGUYC	5.64248e-09	786	11428	1.83112	5.64248e-09	N/A	1.00312	822	902	0.911308	0.972993	1
AGYYYGYU	3.13942e-07	679	8474	1.83261	3.13942e-07	N/A	0.995959	696	643	1.08243	0.073754	0.171817
NUCGUYUY	2.09564e-08	403	2854	1.78375	2.09564e-08	N/A	0.99461	413	392	1.05357	0.229604	0.427483
UCGUYUYN	2.47383e-08	404	2854	1.78375	2.47383e-08	N/A	0.99461	413	393	1.05089	0.24057	0.443056
YNUCGAGR	1.04116e-07	381	2580	1.7867	1.04116e-07	N/A	0.99461	383	343	1.11662	0.068833	0.162578
GUCUUYCY	3.36162e-08	314	1691	1.75963	3.36162e-08	N/A	0.988582	322	353	0.912181	0.883603	1
CYYGUNCG	1.04614e-07	591	6335	1.81988	1.04614e-07	N/A	0.988582	605	530	1.14151	0.0130005	0.0397876
GYUYGUNC	9.86597e-07	470	4006	1.81349	9.86597e-07	N/A	0.983538	483	416	1.16106	0.0127226	0.0391289
UYCGUCNR	5.116e-07	310	1707	1.77627	5.116e-07	N/A	0.981313	322	367	0.877384	0.956769	1
CNUUCGYC	6.77144e-07	331	1941	1.78237	6.77144e-07	N/A	0.981313	339	331	1.02417	0.378635	0.627596
UCGUNYUY	7.29937e-13	356	2256	1.74074	7.29937e-13	N/A	0.975574	364	354	1.02825	0.354501	0.60019
YUCGUNYU	2.11991e-08	343	2044	1.76817	2.11991e-08	N/A	0.975574	361	353	1.02266	0.38232	0.632585
ARYUYGYU	1.17208e-10	453	3598	1.77679	1.17208e-10	N/A	0.967091	475	468	1.01496	0.409842	0.667508
RYYCGUYC	8.27904e-07	473	4002	1.81168	8.27904e-07	N/A	0.963867	488	564	0.865248	0.99044	1
GYUCGUYN	9.25035e-08	309	1700	1.76899	9.25035e-08	N/A	0.956692	319	341	0.935484	0.804098	1
UNCGUYYU	1.18721e-08	410	3001	1.78525	1.18721e-08	N/A	0.948349	433	417	1.03837	0.291573	0.51375
CGUCUUNN	6.02809e-08	413	3009	1.79001	6.02809e-08	N/A	0.948349	418	427	0.978923	0.621571	0.898304
UUCGUYNN	3.27996e-18	470	3836	1.73653	3.27996e-18	N/A	0.946514	492	444	1.10811	0.0583322	0.142544
NUUCGUNY	9.47124e-08	466	3991	1.8067	9.47124e-08	N/A	0.946514	480	436	1.10092	0.0730008	0.1707
ARYUYGYY	2.40994e-07	896	14964	1.84741	2.40994e-07	N/A	0.936157	964	920	1.04783	0.155361	0.315609
UUCGUNUY	2.21323e-15	156	405	1.58203	2.21323e-15	0	0.926795	161	158	1.01899	0.433304	0.691081
CYCGUNCG	1.44699e-07	321	1815	1.77246	1.44699e-07	N/A	0.926795	324	323	1.0031	0.48432	0.749807
CGUNCNUC	1.73351e-07	452	3651	1.80296	1.73351e-07	N/A	0.926795	470	518	0.907336	0.93663	1
CCCGUCNR	5.87656e-07	381	2591	1.79432	5.87656e-07	N/A	0.926795	395	411	0.961071	0.713479	0.977568
UCGYYUYU	8.79819e-07	306	1713	1.78252	8.79819e-07	N/A	0.926795	315	317	0.993691	0.531705	0.807691
YYCGUYYU	3.04048e-07	574	5915	1.82056	3.04048e-07	N/A	0.912537	610	616	0.99026	0.568029	0.851135
YUYGUYYG	8.46669e-08	487	4343	1.80883	8.46669e-08	N/A	0.907881	512	433	1.18245	0.00508683	0.0175463
GNUYGUUY	1.89536e-08	410	3004	1.78703	1.89536e-08	N/A	0.904191	407	391	1.04092	0.285563	0.506017
UYGYUUNA	2.2175e-07	361	2314	1.78549	2.2175e-07	N/A	0.901747	372	412	0.902913	0.923436	1
UUCGUYNY	2.98108e-20	316	1714	1.67383	2.98108e-20	N/A	0.898711	327	293	1.11604	0.0860522	0.196854
YYCGUUNU	2.56832e-07	306	1707	1.77627	2.56832e-07	N/A	0.898711	315	316	0.996835	0.515877	0.788278
CGYGGUGY	4.40196e-07	319	1822	1.7793	4.40196e-07	N/A	0.898711	324	216	1.5	1.67926e-06	1.52682e-05
GYYCGUYY	1.6996e-09	557	5661	1.80517	1.6996e-09	N/A	0.896899	578	622	0.92926	0.897988	1
AGYYYGUY	3.14481e-07	542	5301	1.8179	3.14481e-07	N/A	0.89247	555	507	1.09467	0.0703864	0.16562
UYYUUCGN	5.48311e-08	454	3640	1.79753	5.48311e-08	N/A	0.8865	467	368	1.26902	0.000306229	0.00147069
NUYYUUCG	1.99312e-07	454	3650	1.80247	1.99312e-07	N/A	0.8865	469	369	1.271	0.000275716	0.00133441
GNYCGUYC	1.49938e-07	620	7014	1.82466	1.49938e-07	N/A	0.885297	648	656	0.987805	0.587664	0.865815
CGUYCNUY	1.50616e-07	461	3819	1.80482	1.50616e-07	N/A	0.872278	480	538	0.892193	0.965455	1
UUCGUNYN	9.47124e-08	466	3991	1.8067	9.47124e-08	N/A	0.867638	482	432	1.11574	0.0490787	0.123115
GANCGGAG	1.5565e-07	472	3989	1.80579	1.5565e-07	N/A	0.867638	491	347	1.41499	3.27254e-07	3.44353e-06
NUUCGUYY	8.55322e-13	302	1542	1.71333	8.55322e-13	N/A	0.865009	310	316	0.981013	0.594761	0.871664
UCGUNYUN	7.88966e-09	547	5472	1.80893	7.88966e-09	N/A	0.865009	580	520	1.11538	0.0352202	0.0946449
NUCGUNYU	1.03447e-08	548	5472	1.80893	1.03447e-08	N/A	0.865009	580	524	1.10687	0.0459555	0.117268
RYUCGCUR	1.41669e-07	301	1589	1.76556	1.41669e-07	N/A	0.865009	311	281	1.10676	0.108789	0.237762
YCGUYYUC	6.36371e-07	409	3030	1.8025	6.36371e-07	N/A	0.862135	428	438	0.977169	0.633002	0.904994
AGYUYGYY	3.78223e-07	612	6794	1.82585	3.78223e-07	N/A	0.850828	633	571	1.10858	0.0369841	0.0983966
UCNUUCGN	9.30797e-08	354	2176	1.77633	9.30797e-08	N/A	0.847356	361	304	1.1875	0.0135399	0.0413034
NUCNUUCG	9.30797e-08	354	2176	1.77633	9.30797e-08	N/A	0.847356	363	306	1.18627	0.0137711	0.041739
RYCANCGU	5.31202e-07	342	2062	1.78374	5.31202e-07	N/A	0.847356	349	325	1.07385	0.177627	0.352059
CAYCGUCC	4.91117e-17	88	109	1.34568	4.91117e-17	0	0.823818	88	80	1.1	0.268547	0.483485
AGNUYGUY	1.72198e-07	366	2450	1.78963	1.72198e-07	N/A	0.823818	358	325	1.10154	0.103347	0.227855
GYYCGUNC	4.86651e-07	588	6356	1.82591	4.86651e-07	N/A	0.823818	610	604	1.00993	0.431639	0.690036
UUCGUNYY	1.82014e-11	317	1779	1.7373	1.82014e-11	N/A	0.810946	327	300	1.09	0.140455	0.293608
AGYYYGUU	4.44218e-17	240	948	1.64583	4.44218e-17	0	0.805909	235	208	1.12981	0.0997796	0.221886
YCGUYYUY	1.43175e-11	618	6919	1.79995	1.43175e-11	N/A	0.786372	655	636	1.02987	0.298473	0.522955
GYYCGUYC	1.2316e-11	361	2264	1.74691	1.2316e-11	N/A	0.780459	368	412	0.893204	0.942424	1
NCUUGUNC	2.15093e-08	478	4151	1.80165	2.15093e-08	N/A	0.772329	500	443	1.12867	0.0317143	0.0865902
CUUGUNCN	2.17022e-08	480	4150	1.80122	2.17022e-08	N/A	0.772329	502	473	1.06131	0.176511	0.350961
GYYYGUUY	9.93512e-08	540	5290	1.81413	9.93512e-08	N/A	0.767003	552	512	1.07812	0.110047	0.239394
AGYUYGYU	6.81684e-14	306	1648	1.71488	6.81684e-14	N/A	0.741436	310	284	1.09155	0.143033	0.296678
UUCGUYYN	1.12588e-12	303	1542	1.71333	1.12588e-12	N/A	0.741436	312	313	0.996805	0.515953	0.788278
GCNCRUUY	2.40669e-07	468	3997	1.80942	2.40669e-07	N/A	0.741436	478	436	1.09633	0.0823804	0.189556
CGUCYUNG	9.13619e-07	329	1945	1.78604	9.13619e-07	N/A	0.741436	337	310	1.0871	0.144236	0.297855
CGYGGURY	2.58431e-07	352	2183	1.78204	2.58431e-07	N/A	0.701359	358	260	1.37692	4.03792e-05	0.000243969
ARYYCGUU	1.73298e-18	105	172	1.42149	1.73298e-18	0	0.674033	105	116	0.905172	0.770332	1
GYNCGUUY	5.03128e-07	374	2450	1.78963	5.03128e-07	N/A	0.665391	380	351	1.08262	0.141724	0.295272
AGYNCGUU	3.0684e-14	123	215	1.49306	3.0684e-14	0	0.617864	122	133	0.917293	0.75454	1
AGYYCGUU	1.65956e-16	74	58	1.18367	1.65956e-16	0	0.529597	74	67	1.10448	0.277761	0.495001
CACCGUCC	4.55107e-15	73	60	1.22449	4.55107e-15	0	0.529597	73	62	1.17742	0.171888	0.344467

## Sheet: SupplementaryTableS2
Supplementary Table S2. All significantly clustered 5'UTR sequence motif family representatives and their associated results.
Motif	Clustering p-value	Number of proteins	TTPD	Average pairwise distance for top-10% proteins	Normal approximation p-value	Monte-Carlo approximation p-value	Conservation fold-enrichment of the core	Number of motif occurences	Number of motif reverse complement occurences	Strand specificity	Strand specificity p-value	Strand specificity q-value
CCRUUUYG	1.15469e-12	172	468	1.61938	1.15469e-12	0	3.27104	174	76	2.28947	2.86e-10	6.95221e-09
CGAGAUCY	8.39636e-17	73	58	1.18367	8.39636e-17	0	3.24378	69	67	1.02985	0.431916	0.690036
NCGCYAUU	7.30688e-17	227	870	1.64461	7.30688e-17	0	3.22364	228	136	1.67647	7.1e-07	6.96478e-06
YCGYYAUY	1.34626e-30	424	2929	1.66043	1.34626e-30	N/A	2.7186	439	351	1.25071	0.000871	0.00372615
YYCGCYAU	2.23114e-16	220	792	1.63636	2.23114e-16	0	2.69613	224	127	1.76378	1.12e-07	1.3677e-06
UUCCUUUY	3.42071e-35	270	1131	1.55144	3.42071e-35	0	2.68451	288	307	0.938111	0.781988	1
CUCUUUYC	2.01027e-17	269	1213	1.66392	2.01027e-17	0	2.60876	277	260	1.06538	0.231595	0.430062
YYUUUCCG	3.71182e-19	252	1021	1.6336	3.71182e-19	0	2.47145	259	198	1.30808	0.0021623	0.00826529
YYYUUYCG	5.85007e-15	785	11247	1.80212	5.85007e-15	N/A	2.45709	850	781	1.08835	0.0437692	0.11292
YCGYCRUY	6.35019e-12	794	11317	1.81333	6.35019e-12	N/A	2.41398	837	743	1.12651	0.00901926	0.0293792
UNRCGNGA	2.12739e-09	868	13883	1.83419	2.12739e-09	N/A	2.40776	915	807	1.13383	0.00462601	0.0161136
UYYCGCNA	1.37563e-07	491	4343	1.80883	1.37563e-07	N/A	2.40642	521	605	0.861157	0.993848	1
GURGCGGN	3.08687e-13	980	17512	1.82341	3.08687e-13	N/A	2.32929	1106	801	1.38077	1.43e-12	7.05371e-11
UYUCGCNR	7.74309e-10	610	6727	1.80785	7.74309e-10	N/A	2.30295	646	592	1.09122	0.0624244	0.150091
CGNCRUUY	2.68177e-07	458	3825	1.80766	2.68177e-07	N/A	2.28741	465	324	1.43519	2.59e-07	2.83378e-06
CGYRRCGG	9.11801e-07	1196	26822	1.86264	9.11801e-07	N/A	2.27302	1317	1176	1.1199	0.00237174	0.00897429
CCGYYAYY	1.42852e-11	963	16850	1.82834	1.42852e-11	N/A	2.25338	1051	1196	0.878763	0.998889	1
RYRYCGUY	1.64739e-07	557	5706	1.81952	1.64739e-07	N/A	2.23709	564	543	1.03867	0.263965	0.476307
UYCGYCNU	1.03897e-13	611	6645	1.78581	1.03897e-13	N/A	2.21324	644	585	1.10085	0.0461906	0.117388
UYUNNCGA	2.98157e-11	552	5416	1.79041	2.98157e-11	N/A	2.19918	573	535	1.07103	0.12681	0.270211
RYUNCGUC	7.24655e-08	377	2582	1.78809	7.24655e-08	N/A	2.18629	383	440	0.870455	0.976533	1
CGGNAGYG	4.88909e-07	1450	39275	1.86801	4.88909e-07	N/A	2.16954	1643	1200	1.36917	0	0
AGCGRNAG	1.27552e-12	913	15071	1.81995	1.27552e-12	N/A	2.16835	996	789	1.26236	4.8e-07	4.76965e-06
GYNAARUU	4.02051e-07	358	2320	1.79012	4.02051e-07	N/A	2.16252	361	385	0.937662	0.810219	1
YGGCGGNA	2.65887e-08	1169	25376	1.85375	2.65887e-08	N/A	2.13444	1311	1047	1.25215	2.71e-08	3.68419e-07
URGCGGNR	3.70438e-09	1441	38550	1.85909	3.70438e-09	N/A	2.12779	1646	1340	1.22836	1.07e-08	1.62797e-07
CGYCRNUU	1.06331e-07	564	5693	1.81537	1.06331e-07	N/A	2.12707	582	544	1.06985	0.128725	0.27398
GYRRRAGU	6.13792e-09	834	12623	1.83234	6.13792e-09	N/A	2.10074	858	665	1.29023	3.8e-07	3.94653e-06
GCRAGANC	1.86852e-08	462	3800	1.79584	1.86852e-08	N/A	2.09536	468	478	0.979079	0.627458	0.903327
GGYGYCRU	1.03839e-13	326	1877	1.7236	1.03839e-13	N/A	2.08529	332	255	1.30196	0.000741	0.00322078
GYGUCRYG	1.9466e-17	278	1310	1.67092	1.9466e-17	0	2.05955	283	216	1.31019	0.00135286	0.00549655
CRUCRYGY	9.34592e-08	361	2309	1.78164	9.34592e-08	N/A	2.03895	379	340	1.11471	0.0729102	0.1707
RUAURANY	1.82609e-07	310	1702	1.77107	1.82609e-07	N/A	2.03297	323	330	0.978788	0.607931	0.885424
UUUYCGNR	1.7231e-12	528	5005	1.78177	1.7231e-12	N/A	2.02846	547	388	1.40979	9.97e-08	1.23694e-06
AYUCGYUR	7.61678e-18	110	171	1.41322	7.61678e-18	0	2.0221	112	119	0.941176	0.677445	0.947614
YUCGYNAG	2.97597e-11	459	3760	1.77694	2.97597e-11	N/A	2.00806	472	435	1.08506	0.109618	0.238737
ANUCGYUR	5.79439e-13	247	1058	1.6928	5.79439e-13	0	1.99617	253	261	0.969349	0.637905	0.909974
GCGRRARY	2.55973e-09	1319	32320	1.85491	2.55973e-09	N/A	1.98686	1465	1226	1.19494	2.04e-06	1.79405e-05
UYCGNCAN	8.87379e-10	819	12293	1.82823	8.87379e-10	N/A	1.97997	860	930	0.924731	0.950989	1
GAGCNCGY	2.35832e-09	914	15194	1.8348	2.35832e-09	N/A	1.97956	994	842	1.18052	0.000195	0.000984815
RYYNUAUA	6.45843e-07	325	1946	1.78696	6.45843e-07	N/A	1.96263	348	324	1.07407	0.17727	0.351959
AUANNNCG	6.9079e-07	369	2456	1.79401	6.9079e-07	N/A	1.94627	382	411	0.92944	0.848453	1
GUGRYRCG	8.05457e-07	374	2453	1.79182	8.05457e-07	N/A	1.94627	391	283	1.38163	1.59e-05	0.000107206
CNCYCUCG	2.45238e-07	830	12692	1.84236	2.45238e-07	N/A	1.9147	910	1003	0.907278	0.983261	1
UAUAUNRN	9.90199e-09	309	1690	1.75858	9.90199e-09	N/A	1.91338	318	312	1.01923	0.405535	0.661644
CRCUYGYR	1.43452e-07	608	6787	1.82397	1.43452e-07	N/A	1.91152	632	680	0.929412	0.907444	1
UYGARNCG	2.97733e-07	367	2453	1.79182	2.97733e-07	N/A	1.90369	374	265	1.41132	8.09e-06	5.91912e-05
GUUCUCNY	9.34034e-09	370	2430	1.77502	9.34034e-09	N/A	1.90112	384	360	1.06667	0.189461	0.369647
UYYCCCUC	6.46445e-09	737	10009	1.82779	6.46445e-09	N/A	1.89772	867	797	1.08783	0.0430795	0.111602
YUYRCRCA	3.75121e-07	443	3492	1.80372	3.75121e-07	N/A	1.89303	473	573	0.82548	0.999006	1
ANCGYYRU	3.86e-10	466	3950	1.78814	3.86e-10	N/A	1.89142	482	422	1.14218	0.0229904	0.0658424
YYGUUCNC	3.04657e-12	622	6898	1.79448	3.04657e-12	N/A	1.88301	652	665	0.980451	0.639911	0.912141
UUYYCGNR	1.55389e-07	1266	30026	1.86162	1.55389e-07	N/A	1.86655	1398	1198	1.16694	4.33e-05	0.000259127
UYCCGUNR	2.0556e-07	420	3174	1.79932	2.0556e-07	N/A	1.85359	425	380	1.11842	0.0563649	0.13891
NCNUYGUU	7.04739e-07	749	10353	1.84053	7.04739e-07	N/A	1.83071	800	639	1.25196	1.1e-05	7.75274e-05
YUCGNGAR	5.228e-08	642	7467	1.823	5.228e-08	N/A	1.82748	679	649	1.04622	0.205188	0.392561
CGUYGCNR	3.92456e-07	756	10630	1.84037	3.92456e-07	N/A	1.80838	823	649	1.2681	2.88e-06	2.37434e-05
NAUYCGYC	2.28882e-10	303	1561	1.73444	2.28882e-10	N/A	1.7938	315	296	1.06419	0.221048	0.414438
GNYUCGYC	2.76035e-07	844	12999	1.84226	2.76035e-07	N/A	1.79248	917	953	0.962225	0.797435	1
UUNNCGRG	3.61003e-07	1044	20043	1.85309	3.61003e-07	N/A	1.78855	1130	879	1.28555	1.07e-08	1.62797e-07
YANCGYCA	7.29988e-07	440	3500	1.80785	7.29988e-07	N/A	1.773	453	483	0.937888	0.8366	1
NGCACGCR	2.80601e-11	394	2672	1.75674	2.80601e-11	N/A	1.76934	419	511	0.819961	0.998723	1
YUUYCGNR	8.08922e-11	1200	26556	1.84417	8.08922e-11	N/A	1.76934	1309	1213	1.07914	0.0279633	0.0778235
NUUUNCGU	2.71932e-11	333	1892	1.73737	2.71932e-11	N/A	1.74456	339	222	1.52703	3.91e-07	4.00317e-06
ARCGRANG	1.66782e-07	795	11782	1.84094	1.66782e-07	N/A	1.73917	842	692	1.21676	6.41e-05	0.000369517
CRCGARRC	9.78905e-07	439	3503	1.8094	9.78905e-07	N/A	1.73002	442	470	0.940426	0.823082	1
YNGUUCRY	5.1723e-10	535	5249	1.80007	5.1723e-10	N/A	1.72119	552	589	0.937182	0.863322	1
UYRNRUCG	9.05869e-15	390	2638	1.73439	9.05869e-15	N/A	1.71796	392	313	1.2524	0.00146345	0.00589472
CUUUCCUU	2.29716e-16	133	252	1.49112	2.29716e-16	0	1.71101	136	126	1.07937	0.268353	0.483485
UAANNRUU	5.88511e-07	473	3999	1.81032	5.88511e-07	N/A	1.69912	518	506	1.02372	0.35383	0.59975
UNNUUCGC	8.24852e-11	327	1902	1.74656	8.24852e-11	N/A	1.68508	332	305	1.08852	0.142359	0.295937
GNCGNCAA	5.52404e-10	438	3451	1.78254	5.52404e-10	N/A	1.68508	444	614	0.723127	1	1
AGUUNYYG	2.56263e-07	650	7728	1.82911	2.56263e-07	N/A	1.67982	683	504	1.35516	1.02e-07	1.2579e-06
NGUUYUCR	1.102e-13	512	4603	1.7697	1.102e-13	N/A	1.67187	526	502	1.04781	0.227067	0.423229
YNUYCUCG	1.54991e-07	879	14283	1.8444	1.54991e-07	N/A	1.66445	970	979	0.990807	0.580769	0.860516
CGUCRNCG	2.40633e-07	482	4167	1.80859	2.40633e-07	N/A	1.66445	503	485	1.03711	0.283439	0.50416
YGUNGCGG	4.76996e-07	536	5311	1.82133	4.76996e-07	N/A	1.66184	554	305	1.81639	0	0
RUYCGYNU	2.18585e-11	518	4832	1.78698	2.18585e-11	N/A	1.65499	539	515	1.0466	0.229878	0.427568
UCGNGYUG	1.52553e-09	359	2289	1.7662	1.52553e-09	N/A	1.64764	363	303	1.19802	0.0100372	0.0322466
GGYGUNRU	5.75441e-07	403	2876	1.7975	5.75441e-07	N/A	1.64764	398	294	1.35374	3.85e-05	0.000235718
CGAGCANR	8.929e-09	331	1919	1.76217	8.929e-09	N/A	1.63552	329	306	1.07516	0.180693	0.35645
UYYUCGNG	5.95428e-08	660	7954	1.82599	5.95428e-08	N/A	1.63552	695	639	1.08764	0.0626084	0.15034
NYGYYGUU	1.71431e-09	881	14198	1.83342	1.71431e-09	N/A	1.62662	937	796	1.17714	0.000353	0.00165002
YRCGGRRA	5.34057e-09	1113	22765	1.84766	5.34057e-09	N/A	1.61994	1180	1157	1.01988	0.317119	0.549457
RNCGUCNU	5.7586e-09	712	9191	1.82325	5.7586e-09	N/A	1.61595	745	709	1.05078	0.172558	0.3453
YCNCGNUA	1.53098e-07	408	3020	1.79655	1.53098e-07	N/A	1.61595	418	521	0.802303	0.999612	1
NCGUCNGU	4.98711e-07	435	3502	1.80888	4.98711e-07	N/A	1.61182	453	407	1.11302	0.0583721	0.142544
YNUYGGCG	6.97799e-11	905	15150	1.82949	6.97799e-11	N/A	1.61019	971	782	1.24169	3.18e-06	2.5779e-05
URYGNUCR	4.09509e-08	581	6109	1.81599	4.09509e-08	N/A	1.60645	604	586	1.03072	0.300907	0.525745
RUUCGYYN	3.10654e-17	496	4378	1.7512	3.10654e-17	N/A	1.59918	518	469	1.10448	0.0594169	0.144718
NAGCAGCG	1.56803e-10	664	7877	1.80831	1.56803e-10	N/A	1.59615	710	572	1.24126	5.81e-05	0.000340854
CCGGUUNY	6.44089e-09	351	2165	1.76735	6.44089e-09	N/A	1.58879	349	290	1.20345	0.00979776	0.0315855
YURYNUCG	6.56665e-08	605	6782	1.82263	6.56665e-08	N/A	1.58879	640	612	1.04575	0.214377	0.405583
UNGUYCRY	1.45693e-10	549	5434	1.79636	1.45693e-10	N/A	1.57898	563	533	1.05629	0.182419	0.358899
CGRGGCYU	2.72724e-09	512	4677	1.79815	2.72724e-09	N/A	1.57898	527	440	1.19773	0.00257315	0.009639
YCRCUYGY	4.37047e-10	777	11095	1.82364	4.37047e-10	N/A	1.5701	838	1023	0.819159	0.999991	1
YUUNUYCG	4.07489e-12	523	4812	1.77959	4.07489e-12	N/A	1.56842	536	498	1.07631	0.118654	0.254861
GUYUNNCG	6.40014e-09	848	13258	1.83502	6.40014e-09	N/A	1.56695	896	747	1.19946	0.000118	0.000628709
GRRUUNGY	7.11419e-07	966	17439	1.85344	7.11419e-07	N/A	1.54766	1037	803	1.29141	2.45e-08	3.39434e-07
YUCGUUNY	6.68306e-16	320	1741	1.7002	6.68306e-16	N/A	1.54466	335	332	1.00904	0.453763	0.711211
YYYGUUCU	1.35199e-09	358	2289	1.7662	1.35199e-09	N/A	1.54466	365	375	0.973333	0.643417	0.915049
NGYUYUCG	5.78142e-12	657	7852	1.80257	5.78142e-12	N/A	1.5323	693	652	1.06288	0.131794	0.279558
YNYCGUYA	8.82174e-13	484	4073	1.7678	8.82174e-13	N/A	1.52649	499	540	0.924074	0.898308	1
YRUYCGYC	3.11148e-12	497	4447	1.7788	3.11148e-12	N/A	1.52649	523	517	1.01161	0.426202	0.687879
RYUCGYUN	8.82619e-14	834	12462	1.80897	8.82619e-14	N/A	1.52406	907	957	0.947753	0.876589	1
CGANYUNU	2.0898e-07	531	5100	1.81559	2.0898e-07	N/A	1.52259	551	509	1.08251	0.0985219	0.21968
UUNCGYNG	4.70261e-08	891	14589	1.84181	4.70261e-08	N/A	1.51314	947	742	1.27628	3.05e-07	3.26233e-06
URYCYRUU	3.96632e-07	307	1708	1.77732	3.96632e-07	N/A	1.50604	311	267	1.16479	0.0336131	0.0907166
CGUYUYNC	2.46689e-08	638	7462	1.82178	2.46689e-08	N/A	1.50436	662	669	0.989537	0.576078	0.857706
CGYUCUYN	4.98689e-09	847	13256	1.83474	4.98689e-09	N/A	1.49093	915	1067	0.857545	0.99968	1
YUCGNNUG	1.20668e-08	904	14893	1.83864	1.20668e-08	N/A	1.49052	966	886	1.09029	0.0315166	0.086176
YUYUYRCG	1.87259e-09	422	3140	1.78005	1.87259e-09	N/A	1.48287	439	423	1.03783	0.29289	0.515419
GGCYNUUU	1.49672e-07	476	4169	1.80946	1.49672e-07	N/A	1.48287	489	393	1.24427	0.000614	0.00272333
GNUYCCGU	2.72346e-07	301	1592	1.76889	2.72346e-07	N/A	1.48287	297	271	1.09594	0.137651	0.28936
CNCUCGNU	5.28638e-09	789	11420	1.82983	5.28638e-09	N/A	1.47445	865	957	0.903866	0.984432	1
YNYCGYUA	1.74564e-08	421	3156	1.78912	1.74564e-08	N/A	1.46563	438	566	0.773852	0.999973	1
UNCGUNGY	5.17888e-07	639	7498	1.83057	5.17888e-07	N/A	1.46199	683	483	1.41408	2.36e-09	4.41178e-08
UNCRCGAR	4.15221e-08	329	1929	1.77135	4.15221e-08	N/A	1.4604	337	395	0.853165	0.983973	1
RNUUCGYY	1.03324e-08	680	8427	1.82245	1.03324e-08	N/A	1.45281	716	632	1.13291	0.0110721	0.0351492
ANCGAGNY	1.9729e-08	1094	21968	1.849	1.9729e-08	N/A	1.44942	1172	1022	1.14677	0.000681	0.00300334
YUUUCGNN	2.49429e-14	727	9588	1.79921	2.49429e-14	N/A	1.44436	763	628	1.21497	0.000147	0.000754746
UYRAGYYC	9.13196e-07	531	5115	1.82093	9.13196e-07	N/A	1.44168	528	611	0.864157	0.99304	1
UCGYUNUY	3.81545e-11	471	3929	1.77863	3.81545e-11	N/A	1.43748	496	503	0.986083	0.587637	0.865815
YRYGYUCG	8.46482e-12	556	5619	1.79177	8.46482e-12	N/A	1.43084	587	564	1.04078	0.248905	0.453502
UCUANYRR	2.06858e-07	453	3651	1.80296	2.06858e-07	N/A	1.41977	465	488	0.952869	0.771877	1
CRGAGCRA	3.06132e-09	331	1914	1.75758	3.06132e-09	N/A	1.41745	334	322	1.03727	0.319706	0.552917
CGYGRYGU	8.47757e-08	342	2052	1.77509	8.47757e-08	N/A	1.41745	349	276	1.26449	0.00175016	0.00690115
UCNYUYUC	6.59145e-09	1335	33355	1.8576	6.59145e-09	N/A	1.41676	1712	1884	0.908705	0.997936	1
CRNYGUUC	5.10549e-07	423	3178	1.80159	5.10549e-07	N/A	1.41226	423	419	1.00955	0.44518	0.700102
RYYCGUNU	4.98109e-07	513	4721	1.81507	4.98109e-07	N/A	1.39894	531	474	1.12025	0.0360878	0.0965606
URNNUCGC	2.74736e-09	652	7670	1.81538	2.74736e-09	N/A	1.39691	688	674	1.02077	0.352214	0.597552
UUUCGNNU	3.08028e-10	316	1791	1.74902	3.08028e-10	N/A	1.39019	323	252	1.28175	0.00153368	0.0061119
UYYUYCGR	1.41615e-07	700	8974	1.83143	1.41615e-07	N/A	1.38401	738	749	0.985314	0.612277	0.889567
UANYYCRC	4.59051e-07	500	4537	1.8148	4.59051e-07	N/A	1.38111	515	614	0.838762	0.998392	1
GCYCNUUU	1.58919e-10	405	2982	1.77394	1.58919e-10	N/A	1.37942	420	383	1.09661	0.095827	0.214951
AYYCGYYU	3.14088e-08	343	2046	1.7699	3.14088e-08	N/A	1.37695	350	356	0.983146	0.589327	0.866412
CGNUANGY	1.44967e-07	326	1937	1.7787	1.44967e-07	N/A	1.37695	325	315	1.03175	0.346316	0.589682
UCGRCRNC	4.63697e-07	850	13332	1.84526	4.63697e-07	N/A	1.37695	916	883	1.03737	0.218275	0.409891
YYCGUCNG	2.57443e-10	662	7886	1.81038	2.57443e-10	N/A	1.37115	703	720	0.976389	0.673882	0.945298
NACGYYUC	8.51993e-08	432	3321	1.79611	8.51993e-08	N/A	1.37005	452	564	0.801418	0.999779	1
UCRYYCUC	4.67008e-07	469	4001	1.81123	4.67008e-07	N/A	1.35455	508	623	0.815409	0.999686	1
UUCGUNNU	1.47691e-14	224	797	1.64669	1.47691e-14	0	1.34807	229	197	1.16244	0.0605222	0.147027
UYGUYYGN	2.96266e-08	779	11160	1.83432	2.96266e-08	N/A	1.34385	824	633	1.30174	2.81e-07	3.05989e-06
GUNACYGC	9.1689e-08	370	2443	1.78451	9.1689e-08	N/A	1.3387	381	401	0.950125	0.762757	1
UYGGYGGG	5.85487e-07	373	2452	1.79109	5.85487e-07	N/A	1.3387	378	262	1.44275	2.27e-06	1.95642e-05
UANGCNCR	2.11284e-07	391	2725	1.79158	2.11284e-07	N/A	1.33078	404	497	0.812877	0.999027	1
YRGUYCRY	8.48278e-08	715	9503	1.83314	8.48278e-08	N/A	1.32037	746	795	0.938365	0.894027	1
UUNCCYCG	7.08104e-08	437	3485	1.8001	7.08104e-08	N/A	1.31811	449	409	1.0978	0.0860358	0.196854
YCCUCNCA	4.18875e-07	687	8736	1.83491	4.18875e-07	N/A	1.31394	753	953	0.790136	0.999999	1
UYNYRUCG	1.7757e-08	463	3800	1.79584	1.7757e-08	N/A	1.31296	477	363	1.31405	4.19e-05	0.000252228
NGUUYGYY	6.22221e-08	898	14931	1.84333	6.22221e-08	N/A	1.30146	962	773	1.2445	2.85e-06	2.3594e-05
CGUCNUNG	8.05231e-09	506	4692	1.80392	8.05231e-09	N/A	1.30077	527	445	1.18427	0.00426734	0.0151091
GGUYUNCC	6.9515e-07	418	3184	1.80499	6.9515e-07	N/A	1.29751	427	422	1.01185	0.431876	0.690036
YNRCGRUA	7.97828e-08	347	2181	1.78041	7.97828e-08	N/A	1.27103	351	302	1.16225	0.0275861	0.0771175
RUYYRCCG	1.11238e-07	459	3818	1.80435	1.11238e-07	N/A	1.26202	484	435	1.11264	0.0530082	0.132203
RUYCGUNY	1.39087e-09	466	3959	1.79221	1.39087e-09	N/A	1.26044	479	459	1.04357	0.256871	0.463953
UNCGUNYU	8.9313e-12	620	6911	1.79787	8.9313e-12	N/A	1.23573	669	627	1.06699	0.121673	0.260449
GYYNGUUY	4.53446e-09	1071	21130	1.84558	4.53446e-09	N/A	1.23573	1154	1043	1.10642	0.00893881	0.0291679
AGNUNUCG	1.56872e-08	377	2573	1.78186	1.56872e-08	N/A	1.23573	378	329	1.14894	0.0326766	0.088572
UUGURCYN	2.41923e-07	402	2871	1.79438	2.41923e-07	N/A	1.23573	410	307	1.3355	5.99e-05	0.000347246
ANNUCGUY	2.86478e-09	349	2162	1.7649	2.86478e-09	N/A	1.20233	352	376	0.93617	0.813133	1
YGNUCGGR	1.39329e-08	731	9739	1.82755	1.39329e-08	N/A	1.1882	774	761	1.01708	0.370016	0.620448
RCUURYNC	3.07265e-09	724	9446	1.82215	3.07265e-09	N/A	1.1863	769	759	1.01318	0.399044	0.654474
YYUNUCUA	3.02194e-08	438	3478	1.79649	3.02194e-08	N/A	1.18314	455	510	0.892157	0.961679	1
CNUUCGYY	1.68613e-08	523	4879	1.80436	1.68613e-08	N/A	1.16708	546	543	1.00552	0.463782	0.722683
UNCGUNUU	1.89683e-12	281	1339	1.70791	1.89683e-12	0	1.1505	287	262	1.09542	0.142992	0.296678
CUCCCRYU	8.39748e-08	412	3012	1.79179	8.39748e-08	N/A	1.14746	424	473	0.896406	0.949087	1
ANYNCGUU	4.6342e-09	341	2037	1.76211	4.6342e-09	N/A	1.12339	345	407	0.847666	0.988118	1
UCGYNNUU	1.82935e-07	606	6793	1.82558	1.82935e-07	N/A	1.11215	638	538	1.18587	0.00177242	0.00697423
NGNUUUCG	1.59595e-09	397	2845	1.77812	1.59595e-09	N/A	1.08503	405	298	1.35906	2.72e-05	0.000170611
CRRCGUYC	3.10855e-07	405	3029	1.8019	3.10855e-07	N/A	1.08503	412	536	0.768657	0.999972	1
GYCNGUUY	3.36064e-10	615	6954	1.80905	3.36064e-10	N/A	1.08364	627	563	1.11368	0.031779	0.0866097
UCGUNYNU	1.5256e-07	452	3650	1.80247	1.5256e-07	N/A	1.08126	470	413	1.13801	0.0275427	0.0771112
YCGUCYNU	1.26777e-08	529	5076	1.80705	1.26777e-08	N/A	1.07845	548	521	1.05182	0.204459	0.392287
UYRNCGUC	2.53231e-09	441	3458	1.78616	2.53231e-09	N/A	1.07096	450	417	1.07914	0.1312	0.278613
CYGUGGCR	6.60709e-07	341	2063	1.7846	6.60709e-07	N/A	1.05919	346	260	1.33077	0.000238	0.00117795
YYGUYCRC	8.66599e-09	630	7214	1.81759	8.66599e-09	N/A	1.04264	657	715	0.918881	0.941308	1
CNCYGRUU	1.21512e-07	508	4713	1.812	1.21512e-07	N/A	1.03801	506	580	0.872414	0.987633	1
UCGNCUNU	3.49069e-09	443	3458	1.78616	3.49069e-09	N/A	1.01105	463	455	1.01758	0.395875	0.650986
YANYCUCG	1.62873e-08	528	5079	1.80812	1.62873e-08	N/A	1.01105	556	500	1.112	0.0424189	0.110042
AYGCGANN	9.61329e-08	428	3326	1.79881	9.61329e-08	N/A	1.01105	437	525	0.832381	0.997725	1
CRNCGUYC	5.64248e-09	786	11428	1.83112	5.64248e-09	N/A	1.00312	822	902	0.911308	0.972993	1
YNUCGAGR	1.04116e-07	381	2580	1.7867	1.04116e-07	N/A	0.99461	383	343	1.11662	0.068833	0.162578
GUCUUYCY	3.36162e-08	314	1691	1.75963	3.36162e-08	N/A	0.988582	322	353	0.912181	0.883603	1
UYCGUCNR	5.116e-07	310	1707	1.77627	5.116e-07	N/A	0.981313	322	367	0.877384	0.956769	1
UCGUNYUY	7.29937e-13	356	2256	1.74074	7.29937e-13	N/A	0.975574	364	354	1.02825	0.354501	0.60019
GNUYGUUY	1.89536e-08	410	3004	1.78703	1.89536e-08	N/A	0.904191	407	391	1.04092	0.285563	0.506017
UYGYUUNA	2.2175e-07	361	2314	1.78549	2.2175e-07	N/A	0.901747	372	412	0.902913	0.923436	1
UUCGUYNY	2.98108e-20	316	1714	1.67383	2.98108e-20	N/A	0.898711	327	293	1.11604	0.0860522	0.196854
CGUYCNUY	1.50616e-07	461	3819	1.80482	1.50616e-07	N/A	0.872278	480	538	0.892193	0.965455	1
GANCGGAG	1.5565e-07	472	3989	1.80579	1.5565e-07	N/A	0.867638	491	347	1.41499	3.27e-07	3.44353e-06
CAYCGUCC	4.91117e-17	88	109	1.34568	4.91117e-17	0	0.823818	88	80	1.1	0.268547	0.483485
AGYYYGUU	4.44218e-17	240	948	1.64583	4.44218e-17	0	0.805909	235	208	1.12981	0.0997795	0.221886
YCGUYYUY	1.43175e-11	618	6919	1.79995	1.43175e-11	N/A	0.786372	655	636	1.02987	0.298473	0.522955
GYYCGUYC	1.2316e-11	361	2264	1.74691	1.2316e-11	N/A	0.780459	368	412	0.893204	0.942424	1
NCUUGUNC	2.15093e-08	478	4151	1.80165	2.15093e-08	N/A	0.772329	500	443	1.12867	0.0317143	0.0865902
AGYUYGYU	6.81684e-14	306	1648	1.71488	6.81684e-14	N/A	0.741436	310	284	1.09155	0.143033	0.296678
CGYGGURY	2.58431e-07	352	2183	1.78204	2.58431e-07	N/A	0.701359	358	260	1.37692	4.04e-05	0.000243969
ARYYCGUU	1.73298e-18	105	172	1.42149	1.73298e-18	0	0.674033	105	116	0.905172	0.770332	1
AGYNCGUU	3.0684e-14	123	215	1.49306	3.0684e-14	0	0.617864	122	133	0.917293	0.75454	1

## Sheet: SupplementaryTableS3
Supplementary Table S3. 5' UTR sequence motifs identified by MEME in MCL clusters
Motif	E-value	Number of proteins	Conservation fold-enrichment	Number of motif occurences	Number of motif reverse complement occurences	Strand specificity	Strand specificity p-value
[UC]UC[UC]UU[UC][CU]	2.4e-09	1778	1.03548	2346	2590	0.905792	0.999743
UUU[UAG][CUG][UA]UU	8.8e-05	1067	1.18914	1460	1156	1.26298	1.39e-09
[AG]A[AG]GAA[AG]A	0.024	1213	1.31201	1471	1193	1.23303	3.6e-08
[CU][CU]U[CG]C[UC]C[AU]	0.054	3098	1.14512	4420	4549	0.971642	0.913421
UUCC[GU]G[UC][GC]	0.059	856	1.84949	905	732	1.23634	9.52e-06
U[UC]UG[CU]U[UC]U	0.21	648	1.19288	722	633	1.1406	0.00780733
AGAGA[AU]GA	0.49	244	1.49548	244	175	1.39429	0.000375
[UA]AUUUU[CG][UA]	0.7	303	1.31436	331	276	1.19928	0.0127949
U[CU]AU[CU]UUU	0.95	232	1.33227	256	189	1.3545	0.000746
